# Supplementary material for: Clinical evaluation of AI-assisted screening for diabetic retinopathy in rural areas of midwest China
Source: PLoS One. 2022 Oct 13;17(10):e0275983. doi: 10.1371/journal.pone.0275983 (PMC9560484; doi:10.1371/journal.pone.0275983)
Supplement: S1 File — (XLSX) [file pone.0275983.s001.xlsx]

## Sheet: Sheet1
			Diagnosis
Counties	Sex	Age	AI diagnosis system		Ophthalmologists’ diagnosis
			Right eye	Left eye	Right eye	Left eye
Lucheng	M	66	U	0	0	1
Lucheng	FM	60	0	0	0	0
Lucheng	FM	65	0	0	0	0
Lucheng	FM	68	0	0	0	0
Lucheng	FM	71	0	U	0	U
Lucheng	FM	66	0	0	0	0
Lucheng	FM	62	0	0	0	0
Lucheng	M	74	0	0	0	0
Lucheng	FM	72	U	0	U	0
Lucheng	FM	70	0	0	0	0
Lucheng	FM	72	0	0	0	0
Lucheng	M	66	0	0	0	0
Lucheng	FM	67	0	U	0	U
Lucheng	M	66	0	0	0	0
Lucheng	FM	49	0		0
Lucheng	M	74	0	U	0	0
Lucheng	FM	66	0	0	0	0
Lucheng	FM	63	1	0	1	0
Lucheng	M	63	0		0
Lucheng	M	61	0	0	0	0
Lucheng	FM	70	0	0	0	0
Lucheng	M	63	0	0	0	0
Lucheng	M	68	0	0	0	0
Lucheng	FM	67	0	0	0	0
Lucheng	FM	63	0	0	0	0
Lucheng	M	50	0	0	0	0
Lucheng	FM	65	0	0	0	0
Lucheng	FM	70	1	0	0	2
Lucheng	M	70	0	0	0	0
Lucheng	FM	51	0	0	0	0
Lucheng	M	66	0	0	0	0
Lucheng	M	63	0	0	0	0
Lucheng	FM	60	U	1	1	1
Lucheng	FM	65	0	0	0	0
Lucheng	FM	71	0	0	0	0
Lucheng	FM	57	0	0	0	0
Lucheng	FM	70	U	0	U	0
Lucheng	M	72	0	0	0	0
Lucheng	FM	73	0	0	0	0
Lucheng	M	50	0	0	0	0
Lucheng	FM	73	0	0	0	0
Lucheng	FM	69	0	0	0	0
Lucheng	FM	61	0	0	0	0
Lucheng	FM	60	0	0	0	0
Lucheng	M	68	0	0	0	1
Lucheng	FM	52	0	0	0	0
Lucheng	M	63	0	0	0	0
Lucheng	M	70	0	0	0	0
Lucheng	FM	63	0	0	0	0
Lucheng	FM	52	0	0	0	0
Lucheng	M	72	0	0	0	0
Lucheng	FM	68	0	0	0	0
Lucheng	FM	65	0	0	0	0
Lucheng	M	60	0	0	0	0
Lucheng	M	66	0	0	0	0
Lucheng	M	66	0	0	0	0
Lucheng	FM	69	0	0	0	0
Lucheng	M	76		0		0
Lucheng	FM	69	0	0	0	0
Lucheng	M	74	0	0	0	0
Lucheng	FM	62	0	0	0	0
Lucheng	FM	64	0	0	0	0
Lucheng	FM	71	0	0	0	0
Lucheng	FM	57	0	0	0	0
Lucheng	M	64	0	0	0	0
Lucheng	M	44	0	0	0	0
Lucheng	M	68	0	0	0	0
Lucheng	FM	64	0	0	0	0
Lucheng	FM	56	0	0	0	0
Lucheng	M	77	0	0	0	0
Lucheng	FM	66	0	0	0	0
Lucheng	M	69	0	0	0	0
Lucheng	FM	66	0	0	0	0
Lucheng	FM	71	0	0	0	0
Lucheng	FM	63	0	0	0	0
Lucheng	M	57	0	0	0	0
Lucheng	FM	55	0	0	0	0
Lucheng	FM	65	0		0
Lucheng	FM	71	0	0	0	0
Lucheng	FM	70	0	0	0	0
Lucheng	FM	62	0	0	0	0
Lucheng	FM	49	0	0	0	0
Lucheng	FM	69	0	0	0	0
Lucheng	FM	57	0	0	0	0
Lucheng	FM	86	0	0	0	0
Lucheng	M	57	0	0	0	0
Lucheng	FM	66	0	0	0	0
Lucheng	FM	58	0	0	0	0
Lucheng	FM	52	0	0	0	0
Lucheng	FM	51	0	0	0	0
Lucheng	FM	54	0	0	0	0
Lucheng	FM	59	0	0	0	0
Lucheng	FM	60	0	0	0	0
Lucheng	FM	55	0	0	0	0
Lucheng	FM	61	0	0	0	0
Lucheng	FM	58	0	0	0	0
Lucheng	FM	68	0	0	0	0
Lucheng	FM	65	0	0	0	0
Lucheng	FM	74	0	0	0	0
Lucheng	FM	68	0	0	0	0
Lucheng	FM	60	0	1	1	1
Lucheng	FM	74	0	0	0	0
Lucheng	M	68	0	0	0	0
Lucheng	FM	60	0	0	0	0
Lucheng	FM	66	0	0	0	0
Lucheng	M	64	0	0	0	0
Lucheng	FM	64	0	0	0	0
Lucheng	FM	50	0	0	0	0
Lucheng	FM	61	0	0	0	0
Lucheng	FM	61	0	0	0	0
Lucheng	M	75	0	0	0	0
Lucheng	FM	60	0	0	0	0
Lucheng	FM	67	0	0	0	0
Lucheng	M	62	0	0	0	0
Lucheng	FM	64	0	0	0	0
Lucheng	FM	71	0	0	2	0
Lucheng	M	55	0	0	0	0
Lucheng	M	68	0	0	0	0
Lucheng	M	72	0	0	0	0
Lucheng	FM	69	0	0	0	0
Lucheng	M	65	0	0	0	0
Lucheng	M	60	0	0	0	0
Lucheng	FM	61	0	0	0	0
Lucheng	M	69	0	0	0	0
Lucheng	M	65	0	0	1	1
Lucheng	M	65	0	0	0	0
Lucheng	FM	54	0	0	3	3
Lucheng	FM	56	0	0	0	0
Lucheng	M	53	3	0	3	0
Lucheng	FM	61	0	0	0	0
Lucheng	M	48	0	0	0	0
Lucheng	FM	69	0	0	0	0
Lucheng	M	68	0	0	2	3
Lucheng	FM	62	0	0	0	0
Lucheng	FM	54	2	3	3	3
Lucheng	FM	64	0	0	2	2
Lucheng	M	80	0	0	0	0
Lucheng	FM	73	0	0	0	0
Lucheng	FM	59	0	0	0	0
Lucheng	FM	65	0	0	0	0
Lucheng	FM	61	0	0	0	0
Lucheng	M	60	0	0	0	0
Lucheng	FM	58	0	0	0	0
Lucheng	FM	71	1	2	1	2
Lucheng	FM	68	0	0	0	0
Lucheng	FM	61	0	0	0	0
Lucheng	M	63	0	0	0	0
Lucheng	FM	59	0	0	0	0
Lucheng	FM	64	U	0	U	4
Lucheng	FM	57	U	2	U	3
Lucheng	FM	65	0	0	0	0
Lucheng	M	64	0	0	0	0
Lucheng	FM	69	0	0	0	0
Lucheng	M	76	0	0	0	0
Lucheng	M	70	0	0	0	0
Lucheng	FM	68	0	0	0	0
Lucheng	FM	69	0	0	0	0
Lucheng	FM	57	0	0	0	0
Lucheng	FM	57	0	0	0	0
Lucheng	M	64	0	0	0	0
Lucheng	M	63	0	0	0	0
Lucheng	FM	57	0	0	0	0
Lucheng	M	73	0	0	0	0
Lucheng	M	72	0	0	0	0
Lucheng	FM	58	0	0	0	0
Lucheng	M	71	0	0	0	0
Lucheng	FM	70	1	0	1	0
Lucheng	M	74	0	0	0	0
Lucheng	M	76	0	0	0	0
Lucheng	FM	53	0	0	0	0
Lucheng	M	51	0	0	0	0
Lucheng	M	60	0	0	0	0
Lucheng	M	73	0	0	0	0
Lucheng	M	59	0	0	0	0
Lucheng	M	67	0	0	0	0
Lucheng	FM	63	0	0	0	0
Lucheng	M	65	0	0	0	0
Lucheng	M	65	0	0	0	0
Lucheng	FM	60	0	0	0	0
Lucheng	M	66	0	0	0	0
Lucheng	FM	64	0	0	0	0
Lucheng	M	56	0	0	0	0
Lucheng	FM	65	0	0	0	0
Lucheng	FM	57	0	0	0	0
Lucheng	M	70	0	0	0	0
Lucheng	FM	56	0	0	0	0
Lucheng	M	69	0	0	0	0
Lucheng	FM	68	0	0	0	0
Lucheng	M	73	0	U	2	U
Lucheng	M	55	0	0	0	0
Lucheng	M	65	0	0	0	0
Lucheng	M	67	0	0	0	0
Lucheng	FM	48	U	2	U	3
Lucheng	M	35	0	0	0	0
Lucheng	M	56	0	0	0	0
Lucheng	M	68	0	0	0	0
Lucheng	FM	67	U	1	0	1
Lucheng	M	50	0	0	0	0
Lucheng	FM	70	0	0	0	0
Lucheng	M	53	0	0	0	0
Lucheng	M	49	0	0	0	0
Lucheng	FM	62		4		4
Lucheng	M	72	0	0	0	0
Lucheng	M	66	0	0	0	0
Lucheng	M	62	0	0	0	0
Lucheng	FM	62	0	0	2	2
Lucheng	FM	66	0	0	0	0
Lucheng	M	70	0	0	0	0
Lucheng	FM	68	0	0	0	0
Lucheng	FM	76	0	0	0	0
Lucheng	FM	67	0	0	0	0
Lucheng	FM	60	0	0	0	0
Lucheng	FM	67	0	2	4	3
Lucheng	FM	77	0	0	0	0
Lucheng	M	62	0	0	0	0
Lucheng	FM	38	0	0	0	0
Lucheng	FM	74	0	0	0	0
Lucheng	FM	55	0	0	0	0
Lucheng	M	46	0	0	0	0
Lucheng	FM	56	0	0	0	0
Lucheng	FM	46	0	0	0	0
Lucheng	M	67	0	0	0	0
Lucheng	FM	70	0	0	0	0
Lucheng	FM	74	0	0	0	0
Lucheng	FM	61	0	0	0	0
Lucheng	FM	65	0	0	0	0
Lucheng	FM	62	0	0	0	0
Lucheng	FM	57	0	0	0	0
Lucheng	M	64	U	2	U	3
Lucheng	FM	70	0	0	0	0
Lucheng	FM	82	0	0	0	0
Lucheng	FM	57	0	0	0	0
Lucheng	FM	66	0	0	0	0
Lucheng	M	64	0	0	0	0
Lucheng	FM	56	0	0	0	0
Lucheng	M	63	0	0	0	0
Lucheng	FM	59	0	0	0	0
Lucheng	FM	70	0	0	0	0
Lucheng	FM	74	0	0	0	0
Lucheng	FM	55	0	0	0	0
Lucheng	FM	60	0	0	0	0
Lucheng	M	55	0	0	0	0
Lucheng	FM	65	0	0	0	0
Lucheng	M	63	0	0	0	0
Lucheng	M	57	0	0	0	0
Lucheng	FM	63	0	0	0	0
Lucheng	FM	68	0	0	0	0
Lucheng	FM	69	0	0	0	0
Lucheng	M	58	0	0	0	0
Lucheng	FM	58	0	0	0	0
Lucheng	FM	66	0	0	0	0
Lucheng	FM	75	0	0	0	0
Lucheng	M	52	0	0	0	0
Lucheng	FM	48	U	0	0	1
Lucheng	FM	69	0	0	0	0
Lucheng	FM	56	0	0	0	0
Lucheng	FM	57	0	0	0	0
Lucheng	M	55	0	0	0	0
Lucheng	FM	71	0	0	0	0
Lucheng	FM	71	0	0	0	0
Lucheng	M	59	0	0	0	0
Lucheng	FM	68	0	0	0	0
Lucheng	FM	48	0	0	0	0
Lucheng	FM	77	0	0	0	0
Lucheng	M	66	0	0	0	0
Lucheng	M	57	0	0	0	0
Lucheng	FM	62	0	0	0	0
Lucheng	FM	67	0	U	4	U
Lucheng	FM	68	0	0	0	0
Lucheng	FM	73	0	0	0	0
Lucheng	FM	71	0	0	0	0
Lucheng	FM	71	0	0	0	0
Lucheng	M	73	0	0	0	0
Lucheng	FM	65	U	0	U	3
Lucheng	FM	71	0	0	0	0
Lucheng	FM	67	0	0	0	0
Lucheng	FM	57	0	0	0	0
Lucheng	M	52	0	0	0	0
Lucheng	FM	55	0	0	0	0
Lucheng	FM	64	0	0	0	0
Lucheng	M	65	0	0	0	0
Lucheng	FM	34	0	0	0	0
Lucheng	FM	60	0	0	0	0
Lucheng	FM	75	0	0	0	0
Lucheng	M	69	0	0	0	2
Lucheng	M	46	0	0	0	0
Lucheng	M	68	0	0	2	2
Lucheng	FM	62	0	0	0	0
Lucheng	FM	48	0	0	1	1
Lucheng	FM	53	0	0	0	0
Lucheng	M	62	0	0	2	2
Lucheng	FM	58	0	0	0	1
Lucheng	FM	87	0	0	0	0
Lucheng	FM	62	2	0	2	0
Lucheng	M	65	U	0	U	0
Lucheng	FM	68	0	0	0	0
Lucheng	M	53	0	0	0	0
Lucheng	M	60	U	0	U	0
Lucheng	FM	69	0	0	0	0
Lucheng	FM	68	0	0	0	0
Lucheng	FM	46	0	0	0	0
Lucheng	FM	53	0	0	0	0
Lucheng	FM	39	0	0	0	0
Lucheng	FM	74	0	0	0	0
Lucheng	M	68	0		3
Lucheng	FM	57	0	0	0	0
Lucheng	M	65	0	0	0	0
Lucheng	M	65	U	3	1	3
Lucheng	FM	52	0	0	0	0
Lucheng	FM	67	0	0	0	0
Lucheng	FM	54	U	0	U	2
Lucheng	M	70	0	0	0	0
Lucheng	FM	73	0	0	0	0
Lucheng	FM	69	3	U	3	U
Lucheng	FM	61	0	0	0	0
Lucheng	FM	58	0	0	0	0
Lucheng	M	45	0	0	0	0
Lucheng	FM	45	0	0	0	0
Lucheng	FM	60	0	0	2	2
Lucheng	FM	57	3	2	3	3
Lucheng	FM	69	U	0	U	3
Lucheng	FM	52	0	0	0	0
Lucheng	FM	57	0	0	0	0
Lucheng	FM	58	0	0	0	0
Lucheng	M	69	0	0	2	2
Lucheng	M	62	0	0	0	0
Lucheng	M	65	0	0	0	0
Lucheng	FM	63	0	0	0	0
Lucheng	FM	68	0	0	0	0
Lucheng	M	70	0	0	0	0
Lucheng	FM	60	U	0	U	0
Lucheng	FM	62	0	0	0	0
Lucheng	M	68	0	0	0	0
Lucheng	FM	68	0	0	0	0
Lucheng	M	72	0	0	0	0
Lucheng	M	64	0	0	0	0
Lucheng	FM	63	0	0	0	0
Lucheng	FM	66	0	0	0	0
Lucheng	FM	54	0	0	0	0
Lucheng	FM	68	0		3
Lucheng	FM	56	0	0	0	0
Lucheng	FM	55	0	0	0	0
Lucheng	FM	65	0	0	0	0
Lucheng	M	60	0	U	0	U
Lucheng	FM	71	0	0	0	0
Lucheng	M	57	0	0	0	0
Lucheng	FM	51	U	2	U	3
Lucheng	M	75	0	0	0	0
Lucheng	M	58	0	0	0	0
Lucheng	M	58	0	U	0	0
Lucheng	FM	55	0		0
Lucheng	FM	72	0	0	0	0
Lucheng	FM	64	0	0	0	0
Lucheng	M	70	0	0	0	0
Lucheng	FM	62	2		3
Lucheng	FM	56	0	0	0	0
Lucheng	FM	50	0	0	0	0
Lucheng	M	68	U	0	0	2
Lucheng	M	65	0	0	0	0
Lucheng	FM	63	0	0	0	0
Lucheng	M	48	2	0	3	2
Lucheng	FM	79	0	0	0	0
Lucheng	FM	64	0	0	0	0
Lucheng	FM	62	0	0	0	0
Lucheng	M	59	0	0	0	0
Lucheng	FM	68	0	U	0	U
Lucheng	FM	67	0	0	0	0
Lucheng	FM	60	0	0	0	0
Lucheng	FM	68	0	0	0	0
Lucheng	FM	65	0	0	0	0
Lucheng	M	61	0	0	0	0
Lucheng	FM	61	0	0	0	0
Lucheng	FM	71	0	0	0	0
Lucheng	FM	55	0	0	0	0
Lucheng	FM	68	0	0	0	0
Lucheng	FM	69	0	0	0	0
Lucheng	FM	52	U	0	U	0
Lucheng	M	67	U	0	U	0
Lucheng	M	59	0	0	0	0
Lucheng	FM	60	0	0	0	0
Lucheng	FM	71	0	0	0	0
Lucheng	M	69	0	0	0	0
Lucheng	FM	71	0	0	0	0
Lucheng	M	50	0	0	0	0
Lucheng	FM	69	0	0	0	0
Lucheng	M	71	0	0	0	0
Lucheng	FM	70	0	0	0	0
Lucheng	M	66	0	0	0	0
Lucheng	M	79	U	0	U	0
Lucheng	FM	69	0	0	0	0
Lucheng	M	68	0	0	0	0
Lucheng	FM	65	0	0	0	0
Lucheng	M	46	0	U	1	U
Lucheng	M	75	0	0	0	0
Lucheng	FM	67	0	U	0	U
Lucheng	M	67	0	0	0	0
Lucheng	M	52	0	0	0	0
Lucheng	FM	55	0	0	0	0
Lucheng	FM	68	1	0	1	0
Lucheng	M	77	0	0	0	0
Lucheng	M	69	0	0	0	0
Lucheng	M	67	0	0	0	0
Lucheng	M	63	0	0	0	0
Lucheng	M	64	0	0	1	0
Lucheng	M	54	0	0	0	0
Lucheng	FM	67	0	0	0	0
Lucheng	FM	62	0	U	0	U
Lucheng	FM	69	0	0	0	0
Lucheng	FM	72	0	0	0	0
Lucheng	FM	58	0	0	0	0
Lucheng	FM	51	0	U	0	0
Lucheng	FM	74	0	0	0	0
Lucheng	M	48	0	0	0	0
Lucheng	FM	71	0	0	0	0
Lucheng	M	70	0	0	0	0
Lucheng	FM	54		2		3
Lucheng	M	55	0	0	0	0
Lucheng	M	67	0	0	0	0
Lucheng	FM	66	0	0	0	0
Lucheng	FM	56	0	0	0	0
Lucheng	M	67	0	0	0	0
Lucheng	M	52	0	0	0	0
Lucheng	FM	66	0	0	0	0
Lucheng	M	45	3	0	3	2
Lucheng	FM	71	0	0	0	0
Lucheng	FM	56	0	0	0	0
Lucheng	M	67	0	0	0	0
Lucheng	FM	67	0	0	0	0
Lucheng	FM	66	U	0	0	0
Lucheng	FM	61	0	0	0	0
Lucheng	M	50	0	0	0	0
Lucheng	M	52	0	0	0	0
Lucheng	FM	71	0	0	0	0
Lucheng	M	69	0	0	0	0
Lucheng	M	64	0		1
Lucheng	M	81	0	0	0	0
Lucheng	M	86	0	0	0	0
Lucheng	M	55	0	0	0	0
Lucheng	FM	69	0	0	0	0
Lucheng	M	67	0	0	0	0
Lucheng	FM	66	0	0	1	1
Lucheng	M	57	0	0	0	0
Lucheng	FM	74	0	0	0	0
Lucheng	M	34	U	0	U	0
Lucheng	FM	81	0	0	0	0
Lucheng	FM	66	0	0	0	0
Lucheng	M	72	0	0	0	0
Lucheng	FM	77	0	0	0	0
Lucheng	FM	74	0	0	0	0
Lucheng	M	46	0	0	0	0
Lucheng	FM	66	0	0	0	0
Lucheng	FM	66	0	0	0	0
Lucheng	FM	67	0	0	0	0
Lucheng	M	48	U	0	U	2
Lucheng	FM	42	0	0	0	4
Lucheng	FM	53	0	0	0	0
Lucheng	M	69	0	0	0	0
Lucheng	FM	55	0	0	0	0
Lucheng	FM	57	U	0	U	0
Lucheng	M	57	0	0	0	0
Lucheng	FM	63	0	0	0	0
Lucheng	FM	66	0	0	0	0
Lucheng	M	54	0	0	0	0
Lucheng	M	74	0	0	0	0
Lucheng	M	53	0	0	0	0
Lucheng	FM	75	0	0	0	0
Lucheng	FM	59	0	0	0	0
Lucheng	FM	62	0	0	0	0
Lucheng	M	69	0	0	0	0
Lucheng	M	69	0	0	0	0
Lucheng	FM	66	0	0	0	0
Lucheng	M	65	0	0	0	0
Lucheng	FM	78	U	0	U	3
Lucheng	FM	68	0	0	0	0
Lucheng	FM	62	0	0	2	2
Lucheng	FM	52	0	0	0	0
Lucheng	FM	63	0	0	0	0
Lucheng	FM	49	0	0	0	0
Lucheng	M	54	0	2	3	3
Lucheng	FM	67	0	0	2	2
Lucheng	FM	71	0	0	0	0
Lucheng	FM	58	0	0	0	0
Lucheng	M	57	0	0	0	0
Lucheng	M	50	0	0	0	0
Lucheng	FM	69	0	0	0	0
Lucheng	FM	73	U	0	U	3
Lucheng	FM	71	0	0	0	0
Lucheng	M	75	0	0	0	0
Lucheng	FM	62	0	0	0	0
Lucheng	FM	65	0	0	0	0
Lucheng	FM	80	0	0	0	0
Lucheng	M	50	2	U	3	U
Lucheng	M	78	0	0	0	0
Lucheng	FM	72	0	0	0	0
Lucheng	FM	73	0	0	0	0
Lucheng	M	80	0	0	0	0
Lucheng	FM	78	0	0	0	0
Lucheng	M	66	0	0	0	0
Lucheng	FM	63	0	0	0	0
Lucheng	FM	75	0	0	0	0
Lucheng	M	58	0	0	0	0
Lucheng	FM	58	0	0	0	0
Lucheng	FM	57	0	0	0	0
Lucheng	FM	61	0	0	0	0
Lucheng	FM	57		0		0
Lucheng	M	67	U	0	1	2
Lucheng	FM	44	0	0	2	1
Lucheng	M	80	0	0	0	0
Lucheng	FM	72	2	U	3	U
Lucheng	FM	74	0	0	0	0
Lucheng	FM	71	0	0	0	0
Lucheng	FM	57	0	0	0	0
Lucheng	M	69	0	0	0	0
Lucheng	FM	50	1		2
Lucheng	M	73	0	U	0	0
Lucheng	FM	74	0	0	0	0
Lucheng	FM	64	0	0	0	0
Lucheng	M	46	0	0	0	0
Lucheng	M	50	0	0	0	0
Lucheng	M	62	0	0	0	0
Lucheng	M	68	0		0
Lucheng	FM	69	0	0	0	0
Lucheng	FM	72	U	3	U	4
Lucheng	FM	60	0	0	0	0
Lucheng	M	73	0	0	0	0
Lucheng	FM	63	1		3
Lucheng	M	66	0	0	0	0
Lucheng	FM	52	0	0	0	0
Lucheng	FM	62	0	0	0	0
Lucheng	M	75	0	0	0	0
Lucheng	M	71	0	0	0	0
Lucheng	M	64	0	0	0	0
Lucheng	FM	72	0	0	0	0
Lucheng	M	64	0	2	3	3
Lucheng	FM	66	0	0	0	0
Lucheng	FM	71	0	0	0	0
Lucheng	FM	79	2	3	3	3
Lucheng	M	62	0	0	0	0
Lucheng	FM	65	0	0	0	0
Lucheng	FM	54	0	0	0	0
Lucheng	FM	77	0	0	0	0
Lucheng	M	52	0	U	0	U
Lucheng	FM	73	0	0	0	0
Lucheng	FM	58	U	2	U	3
Lucheng	FM	64	0	0	0	0
Lucheng	FM	51	0	0	0	0
Lucheng	M	55	0	0	0	0
Lucheng	FM	56	0	0	0	0
Lucheng	FM	77	0	0	0	0
Lucheng	M	61	0	0	0	0
Lucheng	M	53	0	0	0	1
Lucheng	FM	62	0	0	0	0
Lucheng	FM	68	0	U	2	U
Lucheng	FM	53	0	U	0	0
Lucheng	FM	49	U	2	U	3
Lucheng	FM	64	0	U	0	U
Lucheng	M	61	0	U	0	0
Lucheng	FM	61	0	0	0	0
Lucheng	FM	58	0	0	0	0
Lucheng	FM	69		0		2
Lucheng	M	65	0	0	0	0
Lucheng	FM	68	0	0	0	0
Lucheng	FM	63	0	0	0	0
Lucheng	FM	74	0	0	0	0
Lucheng	FM	58	0	0	0	0
Lucheng	M	60	0	0	0	0
Lucheng	FM	50	0	0	0	0
Lucheng	FM	70	0	0	0	0
Lucheng	FM	62	0	0	0	0
Lucheng	FM	72	0	0	0	0
Lucheng	FM	80	0	0	2	2
Lucheng	M	64	2	0	3	2
Lucheng	FM	63	0	0	1	3
Lucheng	FM	67	0	0	0	0
Lucheng	FM	60	0	U	2	U
Lucheng	FM	79	1	0	3	2
Lucheng	M	80	0	0	0	0
Lucheng	FM	52	0	0	0	0
Lucheng	FM	72	U	0	U	0
Lucheng	FM	68	0	0	0	0
Lucheng	FM	58	0	0	0	0
Lucheng	M	53	0	0	0	0
Lucheng	FM	49	0	0	0	0
Lucheng	FM	52	0	0	0	0
Lucheng	FM	57	0	0	0	0
Lucheng	FM	66	0	0	0	0
Lucheng	FM	68	0	0	0	0
Lucheng	FM	59	0	0	0	0
Lucheng	M	60	0	0	0	0
Lucheng	FM	54	0	0	0	0
Lucheng	FM	52	0	0	0	0
Lucheng	FM	58	0	U	0	1
Lucheng	M	59	0	0	0	0
Lucheng	FM	59	0	0	0	0
Lucheng	FM	69	0	0	0	0
Lucheng	M	62	0	0	0	0
Lucheng	FM	54	0	0	0	0
Lucheng	FM	65	0	0	0	0
Lucheng	FM	46	0	U	2	U
Lucheng	FM	70	0	0	0	0
Lucheng	FM	70	0	0	0	0
Lucheng	FM	64	0	0	0	0
Lucheng	FM	62	0	0	0	0
Lucheng	M	66	0	0	0	0
Lucheng	M	37	2		3
Lucheng	FM	64	0	0	0	0
Lucheng	FM	66	0	0	0	0
Lucheng	FM	55	0	0	0	0
Lucheng	FM	62	0	0	0	0
Lucheng	FM	59	0	0	0	0
Lucheng	FM	51	4	U	3	U
Lucheng	FM	62	2		1
Lucheng	FM	65	2		2
Lucheng	FM	61	0	0	0	0
Lucheng	FM	67	0	0	0	0
Lucheng	FM	81	0	U	0	U
Lucheng	FM	68	0	0	0	0
Lucheng	FM	68	0	0	0	0
Lucheng	M	73	0	0	0	0
Lucheng	FM	64	0	0	0	0
Lucheng	FM	62	0	0	0	0
Lucheng	M	55	0	0	0	0
Lucheng	FM	68	0	0	0	0
Lucheng	M	64	0	0	0	0
Lucheng	M	62	0	0	0	0
Lucheng	FM	65	0	0	0	0
Lucheng	FM	70	0	0	0	0
Lucheng	FM	67	U	0	U	1
Lucheng	FM	56	0	0	0	0
Lucheng	FM	61	0	U	0	U
Lucheng	FM	72	0	0	0	0
Lucheng	M	78	0	0	0	0
Lucheng	FM	63	0	0	4	2
Lucheng	FM	57	0	0	0	0
Lucheng	FM	72	0	0	0	0
Lucheng	FM	79	0	0	0	0
Lucheng	M	64	0	0	0	0
Lucheng	FM	73	0	0	0	0
Lucheng	FM	73	0	0	0	0
Lucheng	FM	53	1	U	4	U
Lucheng	FM	59	0	2	0	3
Lucheng	FM	68	0	0	2	1
Lucheng	FM	62	0	0	0	0
Lucheng	FM	73	0	0	0	0
Lucheng	M	64	U	0	U	0
Lucheng	M	65	0	0	0	0
Lucheng	FM	68	0	0	0	0
Lucheng	FM	61	0	0	0	0
Lucheng	M	58	0		4
Lucheng	M	71	0		0
Lucheng	FM	78	U	0	U	0
Lucheng	M	58	0	0	0	0
Lucheng	FM	71	0	0	0	0
Lucheng	FM	45	0	0	0	0
Lucheng	M	73	0	0	0	0
Lucheng	FM	63	0	0	0	0
Lucheng	FM	53	0	0	0	0
Lucheng	FM	67	0	U	0	U
Lucheng	FM	61	0	0	0	0
Lucheng	FM	74	0	0	0	0
Lucheng	FM	73	0	0	0	0
Lucheng	FM	58		0		0
Lucheng	FM	58	0	0	0	0
Lucheng	FM	64	0	0	0	0
Lucheng	M	65	0	0	0	2
Lucheng	FM	42	0	0	0	0
Lucheng	FM	71	0	0	0	0
Lucheng	FM	69	0	0	0	0
Lucheng	FM	52	0	0	0	0
Lucheng	FM	69	0	0	0	0
Lucheng	FM	52	0	0	0	0
Lucheng	M	77	0	0	0	0
Lucheng	FM	61	U	0	0	0
Lucheng	FM	46	0	0	0	0
Lucheng	FM	58	0	0	0	0
Lucheng	FM	60	0	0	0	0
Lucheng	FM	64	0	0	0	0
Lucheng	M	56	0	0	0	1
Lucheng	FM	70	0	0	0	0
Lucheng	M	72	U	0	U	0
Lucheng	FM	62	0	0	0	0
Lucheng	FM	66	0	0	0	0
Lucheng	FM	61	0	U	2	U
Lucheng	M	53	0	0	0	0
Lucheng	FM	77	0	0	0	0
Lucheng	FM	60	0	0	0	0
Lucheng	FM	48	0	0	0	0
Lucheng	FM	62	0	0	0	0
Lucheng	FM	67	0	0	0	0
Lucheng	M	64	0	0	3	2
Lucheng	FM	63	0	0	0	0
Lucheng	M	73	0	0	0	0
Lucheng	FM	73	0	0	0	0
Lucheng	M	66	0	0	0	0
Lucheng	FM	57	0	U	0	U
Lucheng	FM	67	0	0	0	0
Lucheng	FM	64	0	3	2	3
Lucheng	FM	75	0	0	0	0
Lucheng	FM	67	0	0	0	0
Lucheng	M	50	0	0	0	0
Lucheng	FM	64	0	U	0	U
Lucheng	M	65	0		3
Lucheng	M	53	0	U	0	U
Lucheng	FM	58	0	0	0	0
Lucheng	FM	65	0	3	3	4
Lucheng	FM	67	0	0	0	0
Lucheng	M	48	U	0	U	3
Lucheng	FM	68	0	0	0	0
Lucheng	FM	58	0	0	1	1
Lucheng	FM	62		0		2
Lucheng	M	57	0	0	0	1
Lucheng	FM	71	0	0	0	0
Lucheng	FM	70	0	0	0	0
Lucheng	FM	54	0	0	2	2
Lucheng	FM	61	0	0	0	0
Lucheng	FM	73	0	0	0	0
Lucheng	FM	54	0	0	0	0
Lucheng	FM	79	0	0	0	0
Lucheng	M	55	0	0	0	0
Lucheng	FM	77	0	0	0	0
Lucheng	FM	72	0	0	0	0
Lucheng	FM	48	0	0	0	0
Lucheng	FM	65	U	0	U	0
Lucheng	FM	67	0	0	0	0
Lucheng	FM	68	0	0	0	0
Lucheng	FM	66	0	0	0	0
Lucheng	FM	67	0	0	0	0
Lucheng	FM	62	0		2
Lucheng	FM	68	0	0	0	1
Lucheng	FM	67	0	0	0	0
Lucheng	FM	58	0	0	0	0
Lucheng	FM	57	0	0	0	0
Lucheng	FM	57	0	0	0	0
Lucheng	M	72	0	0	0	0
Lucheng	FM	70	0	0	0	0
Lucheng	FM	76	U	0	1	2
Lucheng	FM	68	0	0	0	0
Lucheng	FM	65	0	0	0	0
Lucheng	FM	74	0	0	0	0
Lucheng	FM	62	U	0	U	0
Lucheng	FM	56	0	0	0	0
Lucheng	FM	59	0	0	0	0
Lucheng	FM	64	U	3	1	3
Lucheng	M	61	0	0	0	0
Lucheng	FM	52	0	0	0	0
Lucheng	FM	57	0	0	0	0
Lucheng	FM	66	0	0	0	0
Lucheng	M	59	0	0	1	0
Lucheng	M	65	0	0	0	0
Lucheng	FM	75	0	U	0	U
Lucheng	FM	74	0	0	0	0
Lucheng	M	67	0	0	0	0
Lucheng	M	75	0	0	0	0
Lucheng	FM	61	0	0	0	0
Lucheng	FM	65	0	U	2	U
Lucheng	FM	71	0	0	0	0
Lucheng	M	65	0	0	0	0
Lucheng	FM	56	0	0	0	0
Lucheng	M	61	0	0	0	0
Lucheng	FM	45	0	U	0	U
Lucheng	M	53	0	0	0	0
Lucheng	M	44	0	0	0	0
Lucheng	FM	66	0	0	0	0
Lucheng	FM	53	0	0	0	0
Lucheng	FM	71	0	0	0	0
Lucheng	FM	47	0	0	0	0
Lucheng	FM	68	0	0	0	0
Lucheng	M	52	0	0	0	0
Lucheng	FM	73	0	0	0	0
Lucheng	FM	62	0	0	0	0
Lucheng	M	80	0	0	0	0
Lucheng	FM	47	0	0	0	0
Lucheng	M	62	0	0	2	2
Lucheng	FM	63	0	0	0	0
Lucheng	M	59	0	0	0	0
Lucheng	M	50	0	0	2	2
Lucheng	FM	72	0	0	0	0
Lucheng	FM	70	0	0	0	0
Lucheng	FM	63	0	0	0	0
Lucheng	M	63	0	0	0	0
Lucheng	M	75	0	0	0	0
Lucheng	FM	75	0	0	0	0
Lucheng	FM	67	0	0	0	0
Lucheng	FM	72	0	0	0	0
Lucheng	M	50	0	0	2	2
Lucheng	FM	79	0	0	0	0
Lucheng	FM	82	U	0	U	0
Lucheng	M	58	0	0	0	0
Lucheng	M	51	0	0	0	0
Lucheng	FM	64	0	0	0	0
Lucheng	FM	67		0		2
Lucheng	M	70	0	0	0	0
Lucheng	FM	60	0	0	0	0
Lucheng	FM	67	0	0	0	0
Lucheng	FM	77	0	0	0	0
Lucheng	FM	69	0	U	1	0
Lucheng	FM	64	0	0	0	0
Lucheng	FM	56	0	0	0	0
Lucheng	FM	68	0	0	0	0
Lucheng	FM	69	0	0	0	0
Lucheng	FM	68	0	0	0	0
Lucheng	M	71	0	0	0	0
Lucheng	FM	52	0	0	0	0
Lucheng	M	67	0	0	0	0
Lucheng	FM	66	0	0	0	0
Lucheng	M	66	0	0	2	2
Lucheng	FM	67	0	0	0	0
Lucheng	M	58	0	0	0	0
Lucheng	M	67	0	0	0	0
Lucheng	FM	66	0	0	0	0
Lucheng	FM	48	0	0	1	0
Lucheng	FM	62	U	0	0	0
Lucheng	M	65	2	0	3	0
Lucheng	FM	67	0	0	0	0
Lucheng	FM	51	0		2
Lucheng	M	70	0	0	0	0
Lucheng	FM	68	0	0	0	0
Lucheng	M	65	0	0	0	0
Lucheng	FM	52	0	0	0	0
Lucheng	M	66	0		1
Lucheng	FM	57	0	0	0	0
Lucheng	FM	69	0	0	0	0
Lucheng	FM	59	0	0	0	0
Lucheng	M	67	0		2
Lucheng	M	52	0	0	0	1
Lucheng	M	71	U	2	U	3
Lucheng	FM	52	0	0	0	0
Lucheng	FM	48	0	0	2	2
Lucheng	FM	75	0	0	0	0
Lucheng	FM	49	0	0	2	2
Lucheng	FM	77	0	0	2	2
Lucheng	FM	50	0	0	0	0
Lucheng	FM	50	0	0	0	0
Lucheng	FM	51	0	0	0	0
Lucheng	FM	38	0	0	0	0
Lucheng	FM	38	0	0	0	0
Lucheng	M	87	0	0	0	0
Lucheng	M	81	U	0	U	0
Lucheng	FM	73	0	0	0	0
Lucheng	FM	79	0	0	0	0
Lucheng	M	68	3	U	4	1
Lucheng	FM	47	0		0
Lucheng	FM	70	0	U	0	U
Lucheng	M	72	0	0	0	0
Lucheng	FM	56	0	0	0	0
Lucheng	FM	77	0	0	0	0
Lucheng	FM	76	0	0	0	0
Lucheng	FM	75	U	0	U	0
Lucheng	M	78	0	0	0	0
Lucheng	FM	76	0	0	0	0
Lucheng	M	56	0	0	0	0
Lucheng	FM	79	0	0	0	0
Lucheng	FM	86	0	0	0	0
Lucheng	M	80	0	0	0	0
Lucheng	FM	83	0	0	0	0
Lucheng	FM	79	0	0	0	0
Lucheng	FM	72	0	0	0	0
Lucheng	FM	71	0	0	0	0
Lucheng	FM	75	0		0
Lucheng	FM	72	0	0	0	0
Lucheng	M	80	0	0	0	0
Lucheng	FM	74	0	0	0	0
Lucheng	FM	69	0	0	0	0
Lucheng	M	61	U	0	U	0
Lucheng	FM	55	0	0	0	0
Lucheng	M	65	0	0	0	0
Lucheng	FM	64	0	0	0	0
Lucheng	FM	61	0	0	0	2
Lucheng	FM	55	0	0	0	0
Lucheng	M	63	0	0	0	0
Lucheng	M	49	0	0	0	0
Lucheng	FM	65	0	0	0	0
Lucheng	FM	64	0	0	0	0
Lucheng	FM	66	0	0	0	0
Lucheng	FM	78	0	U	0	U
Lucheng	M	75	0	0	0	0
Lucheng	FM	73	0	0	0	0
Lucheng	FM	75	0	0	0	0
Lucheng	M	78	0	U	0	0
Lucheng	M	53	0	0	0	0
Lucheng	FM	80	0	0	0	0
Lucheng	FM	86	0	0	0	0
Lucheng	M	81	0	0	0	0
Lucheng	FM	79	0	0	0	0
Lucheng	FM	77	0	0	0	1
Lucheng	FM	71	0	0	0	0
Lucheng	FM	69	0	U	0	U
Lucheng	M	82	0	0	0	0
Lucheng	M	80	0	0	0	0
Lucheng	FM	68	0	0	0	0
Lucheng	FM	63	U	0	0	1
Lucheng	M	77	0	0	0	0
Lucheng	FM	63	0	0	0	0
Lucheng	FM	75	0	0	0	0
Lucheng	FM	65	0	0	0	0
Lucheng	FM	54	0	0	0	0
Lucheng	FM	74	0	0	0	0
Lucheng	M	53	0	0	0	0
Lucheng	M	45	0	0	0	0
Lucheng	FM	76	0	0	0	0
Lucheng	FM	74	U	0	U	0
Lucheng	M	63	0	0	0	0
Lucheng	FM	62	0	0	0	0
Lucheng	FM	51	0	0	0	0
Lucheng	M	76	0	0	0	0
Lucheng	FM	74	0	0	0	0
Lucheng	FM	77	0	0	0	0
Lucheng	FM	72	0	0	0	0
Lucheng	FM	83	0		0
Lucheng	FM	80	0	0	0	0
Lucheng	FM	54	0	0	0	0
Lucheng	M	57	0	0	0	0
Lucheng	FM	76	0	0	0	0
Lucheng	M	84	0	U	0	U
Lucheng	FM	75	0	0	0	0
Lucheng	FM	78	0	0	0	0
Lucheng	FM	67	0	0	0	0
Lucheng	M	79	0	U	2	U
Lucheng	M	46	0	0	0	0
Lucheng	FM	75	0	0	0	0
Lucheng	FM	59	U	0	U	1
Lucheng	M	57	0	0	0	0
Lucheng	FM	67	0	0	0	0
Lucheng	FM	63	0	0	0	0
Lucheng	M	63	0	0	0	0
Lucheng	FM	77	0	0	0	0
Lucheng	FM	74	0	0	0	0
Lucheng	M	57	0	0	0	0
Lucheng	FM	44	0	0	0	0
Lucheng	FM	73	0	0	2	0
Lucheng	FM	73	0	0	0	0
Lucheng	FM	79	0	0	0	0
Lucheng	M	66	0	0	2	0
Lucheng	FM	78	1	U	3	U
Lucheng	M	59	0	0	0	0
Lucheng	FM	61	0	0	0	0
Lucheng	M	71	0	0	0	0
Lucheng	FM	55	0	0	2	2
Lucheng	FM	51	0	0	0	0
Lucheng	FM	57		0		0
Lucheng	FM	56	0	0	0	0
Lucheng	FM	44	0	0	0	0
Lucheng	M	55	0	0	3	2
Lucheng	FM	62	0	0	0	0
Lucheng	FM	51	0	0	0	0
Lucheng	M	51	3	0	3	2
Lucheng	M	69	3	0	3	0
Lucheng	FM	46	2	U	2	U
Lucheng	FM	54	2		3
Lucheng	M	58	1	U	1	U
Lucheng	FM	65	0	0	2	2
Lucheng	FM	79	0	0	0	0
Lucheng	FM	57	0	0	0	0
Lucheng	FM	63	0	0	0	0
Lucheng	FM	60	0	0	0	0
Lucheng	M	68	U	0	U	0
Lucheng	FM	66	0	0	0	0
Lucheng	FM	62	0	0	0	0
Lucheng	FM	67	0	0	0	0
Lucheng	M	56		0		0
Lucheng	FM	69	0	0	0	0
Lucheng	M	67	0	0	0	0
Lucheng	FM	74	U	1	U	3
Lucheng	FM	73	0	0	0	0
Lucheng	FM	68	0	0	0	0
Lucheng	FM	55	0	0	0	0
Lucheng	M	68	0	0	0	0
Lucheng	FM	66	0	0	0	0
Lucheng	FM	54	0	0	0	0
Lucheng	M	50	U	2	U	3
Lucheng	FM	63	0	0	0	0
Lucheng	M	53	0		0
Lucheng	FM	68	0	0	0	0
Lucheng	FM	62	0	0	0	0
Lucheng	FM	46	0	0	0	0
Lucheng	M	58	0	0	0	0
Lucheng	FM	76	0	0	0	0
Lucheng	FM	78	0	0	0	0
Lucheng	FM	75	0	0	0	0
Lucheng	M	69	0	U	0	U
Lucheng	M	75	0	U	0	U
Lucheng	FM	78	0		0
Lucheng	M	50	0	0	0	0
Lucheng	FM	62	0	0	0	0
Lucheng	FM	65	0	0	0	0
Lucheng	M	54	0	0	0	0
Lucheng	FM	67	U	0	0	0
Lucheng	FM	65	0	0	0	0
Lucheng	M	74	0	0	0	0
Lucheng	M	52	0	0	0	0
Lucheng	FM	57	0	0	0	0
Lucheng	FM	80	0	0	0	0
Lucheng	FM	70	1	0	3	0
Lucheng	M	75	0	0	0	0
Lucheng	FM	64	0	U	0	U
Lucheng	M	53	0	0	0	0
Lucheng	M	61	0	0	0	0
Lucheng	FM	77	0	0	0	0
Lucheng	FM	58	0	0	2	2
Lucheng	M	53	0	0	0	2
Lucheng	FM	58	2		3
Lucheng	FM	55	0	0	0	0
Lucheng	M	60	0	0	0	0
Lucheng	M	73	0	0	0	0
Lucheng	FM	71	0	0	0	3
Lucheng	M	73	0	0	0	0
Lucheng	FM	56	0	0	0	0
Lucheng	M	60	0	0	0	0
Lucheng	FM	49	0	0	2	2
Lucheng	M	51	0	0	0	0
Lucheng	FM	71	0	0	0	0
Lucheng	M	53	U	0	1	0
Lucheng	FM	50	0	0	0	0
Lucheng	M	54	0	0	0	0
Lucheng	FM	87	0	0	0	0
Lucheng	M	77	0	0	0	0
Lucheng	FM	72	0	0	0	0
Lucheng	FM	56	0	0	0	0
Lucheng	FM	58	0	0	0	0
Lucheng	M	54	0	U	3	U
Lucheng	FM	62	0	0	0	0
Lucheng	FM	55	0	U	0	U
Lucheng	M	54	0	0	0	3
Lucheng	M	63	0	0	0	0
Lucheng	FM	61	0	0	0	0
Lucheng	FM	65	0	0	0	0
Lucheng	M	60	0	0	0	0
Lucheng	FM	69	0	0	0	0
Lucheng	M	62	1	U	3	U
Lucheng	M	62	0	0	0	0
Lucheng	FM	62	0	0	0	0
Lucheng	FM	67	0	0	0	0
Lucheng	M	53	0	0	0	0
Lucheng	FM	60	0	0	0	0
Lucheng	FM	66	U	0	U	0
Lucheng	FM	64	0	0	0	0
Lucheng	M	67	0	0	3	0
Lucheng	M	65	0	0	0	0
Lucheng	FM	53	0	0	0	0
Lucheng	FM	70	0	U	0	U
Lucheng	FM	55	0	0	0	0
Lucheng	M	51	0	0	0	0
Lucheng	FM	68	0	0	0	0
Lucheng	M	61	0	0	0	0
Lucheng	FM	70	U	2	U	3
Lucheng	FM	68	0	0	0	0
Lucheng	FM	70	0	0	0	0
Lucheng	FM	56	0		0
Lucheng	FM	66	0	0	0	0
Lucheng	M	71	0	0	0	0
Lucheng	M	62	0	0	0	0
Lucheng	M	78	0	0	0	0
Lucheng	FM	70	0	0	0	0
Lucheng	M	66	0	0	0	0
Lucheng	FM	84	0	0	0	1
Lucheng	M	52	0	0	0	0
Lucheng	FM	72	0	0	0	0
Lucheng	FM	60	0	0	0	0
Lucheng	M	64	0	0	0	0
Lucheng	FM	69	0	0	0	0
Lucheng	M	70	0	0	0	0
Lucheng	FM	72	0	0	0	0
Lucheng	M	56	0	0	0	0
Lucheng	M	47	0	0	0	0
Lucheng	M	51	0	0	0	0
Lucheng	M	66	0	0	1	2
Lucheng	FM	58	0	0	0	0
Lucheng	FM	77	0	U	0	U
Lucheng	FM	63	0	0	0	0
Lucheng	FM	58	0	0	2	2
Lucheng	M	57	0	0	0	0
Lucheng	FM	69	0	0	0	0
Lucheng	M	68	0	0	0	0
Lucheng	FM	61	0	0	0	0
Lucheng	M	68	0	0	0	0
Lucheng	M	64	0	0	0	0
Lucheng	FM	54	0	0	0	0
Lucheng	FM	59	0	0	0	0
Lucheng	M	73	0	0	0	0
Lucheng	FM	65	0	0	0	0
Lucheng	FM	64	U	0	U	0
Lucheng	M	71	0	0	0	0
Lucheng	M	53	0	0	0	0
Lucheng	FM	64	0	0	0	0
Lucheng	M	57	0	0	0	0
Lucheng	FM	64	0	0	0	0
Lucheng	FM	55		0		2
Lucheng	FM	63	0	0	0	0
Lucheng	FM	65	0	0	0	0
Lucheng	M	63	0	0	0	0
Lucheng	M	69	0	0	0	0
Lucheng	FM	67	0	0	0	0
Lucheng	FM	60	0	0	0	0
Lucheng	FM	56	0	0	0	0
Lucheng	FM	54	2	3	3	3
Lucheng	FM	73	0	0	0	0
Lucheng	M	67	0	U	0	U
Lucheng	M	66	0	0	0	0
Lucheng	FM	65	0	0	0	0
Lucheng	M	73	0	0	0	0
Lucheng	M	56	0	0	2	0
Lucheng	FM	74	0	0	0	0
Lucheng	FM	64	0	0	0	0
Lucheng	M	71	0	0	0	0
Lucheng	FM	69	0	0	0	0
Lucheng	FM	57	0	2	0	3
Lucheng	M	58	0	U	2	0
Lucheng	FM	84	0	0	0	0
Lucheng	FM	65	0	0	0	0
Lucheng	M	57	0	0	0	0
Lucheng	FM	56	U	2	U	3
Lucheng	FM	67	0	0	0	0
Lucheng	FM	67	0	0	0	0
Lucheng	FM	57	0	0	0	0
Lucheng	FM	69	0	0	0	0
Lucheng	FM	80	0	0	0	0
Lucheng	FM	61	0	0	2	0
Lucheng	FM	57	0	3	3	3
Lucheng	M	52	0		2
Lucheng	M	66	3	0	3	2
Lucheng	FM	69	0	0	0	0
Lucheng	M	64	0	0	0	0
Lucheng	FM	67	0	0	3	3
Lucheng	FM	67	0	0	0	0
Lucheng	FM	63		0		2
Lucheng	FM	68	0	U	0	U
Lucheng	FM	67	0	0	0	0
Lucheng	FM	68	0	0	0	0
Lucheng	M	74	0	0	0	2
Lucheng	FM	70	0	0	0	0
Lucheng	FM	57	0	0	0	0
Lucheng	FM	51	0	0	0	0
Lucheng	FM	55	0	0	2	2
Lucheng	FM	67	0	2	3	3
Lucheng	FM	66	0	0	2	0
Lucheng	M	72	0	0	0	0
Lucheng	M	61	0	0	0	0
Lucheng	M	64	2	3	3	3
Lucheng	FM	78	0	0	0	0
Lucheng	FM	69	0	0	0	0
Lucheng	M	60	0	0	0	0
Lucheng	M	56	0	0	0	0
Lucheng	FM	69	U	0	U	2
Lucheng	FM	60	0	0	0	0
Lucheng	FM	62	0	0	0	0
Lucheng	FM	64	0	0	2	2
Lucheng	M	54	0	0	0	0
Lucheng	M	58	0	0	0	0
Lucheng	FM	58	0	0	0	0
Lucheng	FM	58	0	0	0	0
Lucheng	FM	52	0	0	0	0
Lucheng	M	65	0	0	0	0
Lucheng	FM	68	0	U	0	U
Lucheng	FM	70	0	0	0	0
Lucheng	FM	63	0	0	0	0
Lucheng	M	68	0	0	0	0
Lucheng	M	67	0	0	0	0
Lucheng	M	57	0	0	0	1
Lucheng	FM	76	0	0	0	0
Lucheng	FM	76	0	0	0	0
Lucheng	M	70	2	U	3	U
Lucheng	FM	63	0	0	0	0
Lucheng	FM	70	0	0	0	0
Lucheng	FM	71	0	0	0	0
Lucheng	M	45	0	0	0	3
Lucheng	FM	57	0	0	0	0
Lucheng	M	52	0	0	0	0
Lucheng	M	65	0		0
Lucheng	FM	63	0	0	0	0
Lucheng	FM	50	U	4	2	4
Lucheng	M	71	0	0	0	0
Lucheng	M	64	0	0	0	0
Lucheng	FM	70	0	0	0	1
Lucheng	FM	72	0	0	0	0
Lucheng	FM	66	0	0	0	0
Lucheng	FM	74	U	0	U	0
Lucheng	FM	59	0	0	0	0
Lucheng	FM	45	0	0	0	0
Lucheng	M	71	0	0	0	2
Lucheng	FM	64	0	0	0	0
Lucheng	M	57	0	0	0	0
Lucheng	FM	73	0	0	0	0
Lucheng	M	48		2		3
Lucheng	FM	56	0	0	0	0
Lucheng	FM	79	0	0	0	0
Lucheng	M	68	0	0	0	0
Lucheng	FM	72	0	0	0	1
Lucheng	FM	65	0	0	0	0
Lucheng	M	58	0	0	0	0
Lucheng	M	49	U	0	U	2
Lucheng	FM	72	0	0	0	0
Lucheng	FM	53	0	0	0	0
Lucheng	FM	67	0	0	0	0
Lucheng	M	54	0	0	0	0
Lucheng	FM	65	0	0	0	0
Lucheng	M	60	0	0	0	2
Lucheng	M	70	0	0	0	0
Lucheng	M	56	0	0	0	0
Lucheng	FM	78	0	0	0	0
Lucheng	FM	68	0		3
Lucheng	FM	81	0	0	0	0
Lucheng	M	56	0	0	0	0
Lucheng	M	50	0	0	0	0
Lucheng	M	60	0	0	0	0
Lucheng	FM	65	0	0	0	0
Lucheng	FM	43	0	0	0	0
Lucheng	FM	61	U	1	0	3
Lucheng	FM	66	0	0	0	0
Lucheng	FM	66	0	0	0	0
Lucheng	M	62	0	0	0	0
Lucheng	FM	52	0	0	0	0
Lucheng	M	71	0	0	0	0
Lucheng	M	64	0	0	0	0
Lucheng	FM	74	0	0	0	0
Lucheng	M	51	0	0	0	0
Lucheng	FM	57	0	0	0	0
Lucheng	M	64	0	0	0	0
Lucheng	FM	78	0	0	0	0
Lucheng	FM	65	U	2	U	3
Lucheng	FM	79	0	0	0	0
Lucheng	FM	77	0	0	0	0
Lucheng	FM	62	0	0	0	0
Lucheng	FM	58	U	0	U	0
Lucheng	FM	72	0	0	0	2
Lucheng	FM	75	0	0	0	0
Lucheng	FM	60	0	0	0	2
Lucheng	FM	41	0	0	0	0
Lucheng	M	67	0	0	0	0
Lucheng	FM	66	0	0	0	0
Lucheng	FM	48	0	0	0	0
Lucheng	FM	51	0	0	0	0
Lucheng	FM	61	0	0	0	0
Lucheng	FM	60	0	0	0	0
Lucheng	FM	56	0	0	0	2
Lucheng	FM	65	0	0	0	0
Lucheng	FM	67	0	0	0	0
Lucheng	FM	61	0	0	0	0
Lucheng	FM	44	0	0	0	0
Lucheng	M	58	0	U	2	1
Lucheng	M	65	0	0	0	0
Lucheng	M	51	U	2	U	3
Lucheng	FM	68	0	0	0	0
Lucheng	FM	73	0	0	0	0
Lucheng	FM	71	0	0	0	0
Lucheng	FM	61	U	0	U	3
Lucheng	FM	65	0	0	0	0
Lucheng	FM	45	0	0	0	0
Lucheng	M	69	0	U	4	U
Lucheng	M	54	0	0	0	0
Lucheng	FM	63	0	0	0	0
Lucheng	M	50	0	0	0	0
Lucheng	M	57	0	0	0	0
Lucheng	M	42	0	0	0	0
Lucheng	FM	67	2	U	3	U
Lucheng	FM	72	0	0	0	0
Lucheng	M	74	0	0	0	0
Lucheng	FM	69	0	0	0	0
Lucheng	M	69	U	0	0	3
Lucheng	M	71	0	0	0	0
Lucheng	FM	65	1	2	3	3
Lucheng	FM	69	0	0	0	0
Lucheng	FM	65	U	0	U	0
Lucheng	FM	61	0	0	0	0
Lucheng	M	62	0	2	0	3
Lucheng	FM	65	2	2	0	3
Lucheng	FM	69	0	0	0	0
Lucheng	FM	68	0	0	0	0
Lucheng	M	71	0	0	0	0
Lucheng	FM	53	0	0	0	0
Lucheng	FM	70	0	0	0	0
Lucheng	FM	68	0	U	0	U
Lucheng	FM	61	0	0	0	0
Lucheng	FM	63	0	0	2	0
Lucheng	M	62	0	0	0	0
Lucheng	FM	63	0	0	0	0
Lucheng	FM	59	0	0	0	0
Lucheng	FM	67	0	U	0	U
Lucheng	M	65	0	0	0	0
Lucheng	FM	66	0	0	0	0
Lucheng	FM	66	0	0	0	0
Lucheng	FM	75	0	0	0	0
Lucheng	M	51	0	0	0	0
Lucheng	FM	69	0	0	0	0
Lucheng	FM	69	0	0	0	0
Lucheng	M	65	0	0	0	2
Lucheng	M	69	0	0	0	2
Lucheng	FM	46	0	0	0	2
Lucheng	FM	73	0	0	0	0
Lucheng	FM	34	U	0	U	0
Lucheng	M	58	0	0	0	0
Lucheng	M	63	0	0	0	0
Lucheng	FM	65	0	0	0	0
Lucheng	FM	65	0	0	0	0
Lucheng	FM	66	0	0	0	0
Lucheng	FM	62	0	0	0	0
Lucheng	M	72	0	0	0	0
Lucheng	FM	78	0	0	0	0
Lucheng	FM	72	2	U	3	U
Lucheng	M	68	0	0	0	0
Lucheng	FM	51	0	0	0	0
Lucheng	FM	72	0	0	0	0
Lucheng	FM	65	0	0	0	0
Lucheng	M	65	0	0	0	0
Lucheng	FM	68	0	0	0	0
Lucheng	FM	66	0	0	0	0
Lucheng	FM	73	0	0	0	0
Lucheng	FM	57	0	0	0	0
Lucheng	FM	50	0	0	0	0
Lucheng	FM	78	0	0	0	0
Lucheng	FM	69	U	3	U	4
Lucheng	FM	41	0	2	0	3
Lucheng	FM	65	0		2
Lucheng	FM	58	0	0	0	0
Lucheng	FM	66	U	2	U	3
Lucheng	FM	64	0	0	0	0
Lucheng	FM	67	0	0	0	0
Lucheng	FM	70	0	0	0	0
Lucheng	M	69	0	0	0	0
Lucheng	FM	55	0	0	0	0
Lucheng	M	62	0	0	0	0
Lucheng	FM	58	0	4	0	4
Lucheng	M	57	0	0	0	0
Lucheng	FM	66	0	0	0	0
Lucheng	FM	72	0	0	0	0
Lucheng	FM	77		0		0
Lucheng	FM	72	0	0	0	0
Lucheng	FM	65	0	0	0	0
Lucheng	FM	69	0	0	0	0
Lucheng	FM	76	U	1	U	4
Lucheng	M	71	0	0	0	0
Lucheng	M	66	0	0	0	0
Lucheng	FM	66	0	0	0	0
Lucheng	FM	57	0	0	0	0
Lucheng	FM	61	0	0	0	0
Lucheng	FM	56	0	0	0	0
Lucheng	FM	54	0	0	0	0
Lucheng	M	65	0	0	0	0
Lucheng	FM	65	0	0	0	0
Lucheng	M	62	0	0	0	0
Lucheng	FM	68	0	0	0	0
Lucheng	FM	65	0	0	0	0
Lucheng	M	68	0	0	0	0
Lucheng	FM	72	0	U	0	U
Lucheng	FM	63	0	0	0	0
Lucheng	M	57	0	0	0	0
Lucheng	M	38	0	U	0	U
Lucheng	M	47	0	0	0	0
Lucheng	FM	68	0	0	0	0
Lucheng	FM	65	0	0	0	0
Lucheng	FM	49	0	0	0	0
Lucheng	M	31	0	0	0	0
Lucheng	FM	70	0	0	0	2
Lucheng	M	63	0	0	0	0
Lucheng	M	52	0	0	0	0
Lucheng	M	57	U	0	1	3
Lucheng	M	61	0	0	0	0
Lucheng	FM	53	0	0	0	0
Lucheng	M	60	0	0	0	0
Lucheng	M	68	0	0	0	0
Lucheng	M	68	U	2	U	3
Lucheng	FM	71	0	0	0	0
Lucheng	M	61	0	0	0	0
Lucheng	M	73	0	0	0	0
Lucheng	M	58	0	0	0	0
Lucheng	M	59	0	0	0	0
Lucheng	M	74	0	0	0	0
Lucheng	M	65	0	0	0	0
Lucheng	FM	68	0	0	0	0
Lucheng	FM	65		0		0
Lucheng	FM	69	0	0	0	0
Lucheng	M	73	0	0	0	0
Lucheng	FM	74	0	0	0	0
Lucheng	FM	56	0	0	0	0
Lucheng	M	63	0		0
Lucheng	M	64	0	2	0	3
Lucheng	FM	63	0	0	0	0
Lucheng	FM	61	0	0	0	0
Lucheng	M	70	0	0	0	0
Lucheng	FM	55	4	U	4	U
Lucheng	FM	67	0	0	0	0
Lucheng	FM	69	0	0	0	0
Lucheng	FM	61	2	0	3	0
Lucheng	FM	72	0	0	0	0
Lucheng	FM	67	0	0	0	0
Lucheng	M	69	0	0	0	0
Lucheng	M	60	0	0	2	2
Lucheng	M	74	0	0	2	0
Lucheng	M	63	0	0	0	0
Lucheng	FM	66	0	0	0	0
Lucheng	M	57	0	U	2	U
Lucheng	M	57	0	0	0	0
Lucheng	M	67	0	0	0	2
Lucheng	M	66	0	0	0	0
Lucheng	M	74	U	0	0	2
Lucheng	M	80	0	0	0	0
Lucheng	FM	60	0	0	0	0
Lucheng	FM	64	0	2	0	3
Lucheng	FM	61	0	0	0	0
Lucheng	FM	75	0	2	3	0
Lucheng	FM	61	0	0	0	0
Lucheng	M	69	0	0	0	0
Lucheng	M	61	0	0	0	0
Lucheng	M	53	0	0	0	0
Lucheng	FM	46	0	0	0	0
Lucheng	M	72	0	0	0	0
Lucheng	M	60	0	0	0	0
Lucheng	FM	53	0	0	2	2
Lucheng	M	60	0	0	0	0
Lucheng	FM	46	2	U	3	2
Lucheng	FM	61	0	0	0	0
Lucheng	FM	64	0	0	0	3
Lucheng	FM	62	0	0	0	2
Lucheng	FM	60	0	0	0	0
Lucheng	FM	60	0	0	0	0
Lucheng	M	68	0	0	0	2
Lucheng	M	65	U	1	U	3
Lucheng	M	66	0	0	0	0
Lucheng	M	61	0	0	0	0
Lucheng	M	67	0	0	2	0
Lucheng	M	61	0	0	0	0
Lucheng	M	50	0	0	0	0
Lucheng	M	59	0	0	0	0
Lucheng	FM	57	0		0
Lucheng	FM	58	0	0	0	0
Lucheng	M	53	0	0	0	0
Lucheng	M	66	0	0	0	0
Lucheng	M	67	0	0	0	0
Lucheng	FM	65	0	0	0	0
Lucheng	FM	52	0	0	0	0
Lucheng	FM	46	0	0	0	0
Lucheng	M	74	0	0	0	0
Lucheng	M	68	0	0	0	0
Lucheng	M	69	U	0	U	0
Lucheng	FM	69	0	0	0	0
Lucheng	M	67	0	0	1	1
Lucheng	M	79	0	0	0	0
Lucheng	FM	69	0	0	0	0
Lucheng	M	66	0	0	0	0
Lucheng	FM	64	0	0	0	0
Lucheng	FM	63	2	2	3	3
Lucheng	FM	60	0	0	0	0
Lucheng	M	64	0	0	0	0
Lucheng	FM	51	0	0	0	0
Lucheng	FM	48	0	0	0	0
Lucheng	FM	58	0	0	0	0
Lucheng	M	75	0	0	0	0
Lucheng	FM	39	0	0	0	0
Lucheng	FM	66	0	0	0	0
Lucheng	FM	68	U	0	U	1
Lucheng	M	58	0	0	0	0
Lucheng	FM	60	0	0	0	1
Lucheng	M	58	0	0	0	0
Lucheng	M	67	0	0	0	0
Lucheng	FM	73	0	U	3	U
Lucheng	M	53	0	0	1	0
Lucheng	FM	75	0	0	0	0
Lucheng	FM	63	0	0	2	2
Lucheng	FM	65	0	0	0	0
Lucheng	M	65	0	0	0	0
Lucheng	M	65	0	0	0	0
Lucheng	M	63	0	0	0	0
Lucheng	FM	64	0	0	0	0
Lucheng	FM	50	0	0	0	0
Lucheng	FM	51	0	0	0	0
Lucheng	M	46	0	0	0	0
Lucheng	FM	47	0	0	0	0
Lucheng	M	55	0	0	0	0
Lucheng	M	73	0	0	0	3
Lucheng	FM	62		0		0
Lucheng	FM	60	0	0	0	0
Lucheng	FM	64	0	0	0	0
Lucheng	M	60	0	0	0	0
Lucheng	M	65	1	0	0	0
Lucheng	M	73	1	0	0	0
Lucheng	M	65	1	0	0	0
Lucheng	FM	62	1	U	0	0
Lucheng	M	54	1	0	0	0
Lucheng	M	66	1	0	0	1
Lucheng	M	66	1	0	0	0
Lucheng	M	59	1	0	0	0
Lucheng	FM	44	1	0	0	0
Lucheng	FM	60	1	U	1	U
Lucheng	M	69	1	0	0	0
Lucheng	M	64	1	0	0	0
Lucheng	FM	72	1	0	0	0
Lucheng	M	77	1	0	0	0
Lucheng	FM	72	1	0	0	0
Lucheng	FM	56	1	0	0	0
Lucheng	M	44	1	0	0	0
Lucheng	M	53	1	0	0	0
Lucheng	M	52	1	0	0	0
Lucheng	M	63	1	0	0	0
Lucheng	FM	60	1	0	0	0
Lucheng	M	42	1	0	0	0
Lucheng	M	57	1	0	0	0
Lucheng	FM	71	1	0	0	0
Lucheng	M	71	1	0	0	0
Lucheng	M	59	1	0	0	0
Lucheng	M	78	1	0	0	0
Lucheng	M	78	1	0	0	0
Lucheng	FM	44	1	0	0	0
Lucheng	FM	48	1	0	0	0
Lucheng	FM	52	1	0	0	0
Lucheng	M	65	U	2	U	3
Lucheng	FM	70	1	0	0	0
Lucheng	M	70	1	U	3	U
Lucheng	M	70	1	0	0	0
Lucheng	M	64	1	0	1	0
Lucheng	M	65	1	3	3	3
Lucheng	FM	70	1	0	1	0
Lucheng	FM	71	2	0	1	0
Lucheng	FM	70	1	0	1	0
Lucheng	M	58	1	0	1	0
Lucheng	M	60	2	0	2	0
Lucheng	FM	56	1	0	2	0
Lucheng	FM	62	2	0	1	0
Lucheng	M	59	1	0	2	0
Lucheng	M	57	1	U	1	U
Lucheng	FM	65	1	0	1	0
Lucheng	FM	69	1	0	1	0
Lucheng	FM	70	2	0	4	0
Lucheng	M	56	1	0	1	0
Lucheng	FM	74	1	0	1	0
Lucheng	M	61	1		3
Lucheng	FM	68	1	2	2	0
Lucheng	FM	55	2	0	3	0
Lucheng	M	78	1	0	1	0
Lucheng	FM	70	1	0	1	0
Lucheng	M	61	1	0	2	2
Lucheng	M	67	2	0	3	0
Lucheng	FM	66	2	0	2	0
Lucheng	M	50	2	0	1	0
Lucheng	FM	69	1	0	1	0
Lucheng	FM	54	1	0	3	3
Lucheng	M	58	2	0	3	0
Lucheng	FM	76	1	0	1	0
Lucheng	M	75	1	0	1	0
Lucheng	M	77	1	0	1	0
Lucheng	M	69	1	0	1	0
Lucheng	FM	54	1	0	2	3
Lucheng	FM	48	1	3	2	3
Lucheng	FM	79	1	0	2	0
Lucheng	M	66	1	0	1	0
Lucheng	M	68	U	0	2	2
Lucheng	M	70	1	0	1	0
Lucheng	FM	72	0	0	1	0
Lucheng	M	51	1	0	3	0
Lucheng	FM	78	3	0	4	0
Lucheng	M	62	1	0	2	0
Lucheng	FM	68	1	0	1	0
Lucheng	FM	71	0	2	0	3
Lucheng	M	71	2	0	2	0
Lucheng	M	61	1	0	2	2
Lucheng	FM	68	2	0	1	0
Lucheng	FM	56	0	0	1	0
Lucheng	FM	50	4	U	4	U
Lucheng	M	55	1	0	2	0
Lucheng	FM	69	1	0	2	0
Lucheng	M	57	U	2	U	3
Lucheng	FM	63	1	0	3	0
Lucheng	M	63	1	0	1	0
Lucheng	M	66	1	0	0	2
Lucheng	FM	52	2	0	3	0
Lucheng	M	62	1	0	1	0
Lucheng	FM	69	1	0	1	0
Lucheng	FM	58	1	0	1	0
Lucheng	FM	61	1	0	1	0
Lucheng	FM	61	1	0	2	0
Lucheng	M	35	1	U	1	U
Lucheng	M	69	1	0	1	0
Lucheng	FM	67	1	0	1	0
Lucheng	M	61	1	0	1	0
Lucheng	M	60	1	0	1	0
Lucheng	M	59	1	0	1	0
Lucheng	FM	58	2	0	3	0
Lucheng	M	54	1	0	1	0
Lucheng	M	49	2	0	0	2
Lucheng	FM	68	1	0	0	2
Lucheng	FM	61	1	0	2	2
Lucheng	FM	66	1	0	1	0
Lucheng	FM	51	1	U	4	U
Lucheng	M	73	1	0	1	0
Lucheng	M	52	1	1	0	3
Lucheng	FM	68	U	2	U	3
Lucheng	M	50	1	0	1	0
Lucheng	M	66	1	0	1	0
Lucheng	M	72	2	0	1	0
Lucheng	M	59	1		2
Lucheng	FM	64	1	0	2	0
Lucheng	FM	59	1	0	2	0
Lucheng	M	63	1	0	2	0
Lucheng	FM	80	1	0	1	0
Lucheng	M	72	1	0	1	0
Lucheng	M	62	1	0	1	0
Lucheng	FM	72	1	0	1	0
Lucheng	M	52	1	U	1	1
Lucheng	FM	66	2	0	3	0
Lucheng	M	67	2	0	3	0
Lucheng	M	73	1	0	1	0
Lucheng	FM	54	1	0	2	0
Lucheng	M	49	1	0	1	0
Lucheng	M	30	1	0	1	0
Lucheng	M	60	U	0	U	3
Lucheng	M	50	1	0	1	0
Lucheng	M	63	1	0	1	0
Lucheng	M	65	1	0	1	0
Lucheng	FM	71	1	0	1	0
Lucheng	M	63	1	0	2	2
Lucheng	M	62	1	2	2	0
Lucheng	FM	68	1	U	1	U
Lucheng	FM	73	1	0	2	0
Lucheng	FM	58	2	0	3	0
Lucheng	FM	63	1	3	3	3
Lucheng	M	95	1	0	1	0
Lucheng	FM	45	2	0	4	0
Lucheng	M	56	1	0	1	0
Lucheng	FM	60	1	U	1	U
Lucheng	FM	63	1	0	2	0
Lucheng	M	58	U	0	U	3
Lucheng	FM	65	1	0	1	0
Lucheng	M	60	1	0	1	0
Lucheng	M	69		0		0
Lucheng	M	67	1	0	0	0
Lucheng	M	55	1	0	0	0
Lucheng	M	59	1	0	0	0
Lucheng	M	66	1	0	0	0
Lucheng	M	63	1	0	0	0
Lucheng	FM	76	1	0	0	0
Lucheng	FM	57	1	0	0	0
Lucheng	M	52	1	0	0	0
Lucheng	M	67	1	0	0	0
Lucheng	FM	74	1	0	0	0
Lucheng	M	74	1	0	0	0
Lucheng	FM	69	1	0	0	0
Lucheng	FM	62	1	0	0	0
Lucheng	FM	67	1	0	0	0
Lucheng	M	56	1	0	0	0
Lucheng	M	67	U	2	U	3
Lucheng	FM	74	1	0	0	0
Lucheng	FM	54	1	0	0	0
Lucheng	FM	45	1	0	0	0
Lucheng	FM	78	1	0	0	0
Lucheng	M	78	1	U	2	U
Lucheng	M	59	1	0	0	0
Lucheng	M	61	1	0	0	0
Lucheng	M	67	1	0	1	0
Lucheng	FM	60	2	0	1	0
Lucheng	M	64	1	0	0	0
Lucheng	FM	67	1	0	0	0
Lucheng	M	67	2	0	3	0
Lucheng	FM	71	1	0	0	0
Lucheng	M	80	1	0	0	0
Lucheng	FM	54	1	0	0	0
Lucheng	M	54	1	0	0	0
Lucheng	M	63	1	U	0	U
Lucheng	FM	75	1	0	0	0
Lucheng	M	64	2	0	1	0
Lucheng	FM	55	2	0	0	2
Lucheng	FM	61	1	0	1	0
Lucheng	FM	57	1	0	0	0
Lucheng	FM	78	2	0	2	0
Lucheng	FM	69	1	0	1	0
Lucheng	FM	70	2	0	1	0
Lucheng	FM	70	1	0	1	0
Lucheng	M	69	1	0	0	0
Lucheng	FM	48	1	U	1	U
Lucheng	M	63	1	0	0	0
Lucheng	FM	65	1	0	2	0
Lucheng	FM	61	1	0	0	0
Lucheng	M	63	1	0	0	0
Lucheng	FM	62	1	0	0	0
Lucheng	FM	66	1	0	0	0
Lucheng	FM	68	1	0	2	0
Lucheng	FM	44	1	0	1	0
Lucheng	FM	58	1	0	2	2
Lucheng	FM	74	1	0	0	0
Lucheng	M	66	1	0	0	0
Lucheng	FM	57	U	0	U	2
Lucheng	FM	67	1	0	0	0
Lucheng	M	67	2	0	2	0
Lucheng	FM	69	1	0	2	0
Lucheng	FM	56	2	0	2	0
Lucheng	FM	53	1	0	2	0
Lucheng	M	55	2	0	2	0
Lucheng	FM	75	2		2
Lucheng	M	58	1	0	2	0
Lucheng	M	58	U	2	U	3
Lucheng	FM	48		1		3
Lucheng	FM	57	2	0	2	0
Lucheng	FM	70	2	0	3	0
Lucheng	FM	69	1	0	2	0
Lucheng	M	66	2	0	2	0
Lucheng	M	60	2	0	2	0
Lucheng	M	69	2	0	2	0
Lucheng	M	69	2	0	3	0
Lucheng	FM	70	2	0	2	0
Lucheng	FM	74	1	0	2	0
Lucheng	M	72	2	0	3	4
Lucheng	FM	54	2	0	2	0
Lucheng	FM	73	2	0	2	0
Lucheng	M	53	U	4	U	4
Lucheng	M	56	2	0	3	0
Lucheng	FM	67	2	0	2	0
Lucheng	M	44	1	0	2	0
Lucheng	M	73	1	0	2	0
Lucheng	FM	60	2	0	2	0
Lucheng	FM	62	2	0	3	0
Lucheng	M	66	1	0	2	0
Lucheng	FM	71	2	U	2	U
Lucheng	FM	63	1	0	2	0
Lucheng	M	64	2	0	2	0
Lucheng	FM	66	2		3
Lucheng	FM	58	2	0	2	0
Lucheng	FM	68	2	0	2	0
Lucheng	FM	71	2	0	2	0
Lucheng	FM	73	2	U	3	U
Lucheng	FM	31	1	0	2	0
Lucheng	M	58	1	0	2	0
Lucheng	FM	70	2	0	2	0
Lucheng	FM	68	2	0	2	0
Lucheng	FM	61	2	0	3	0
Lucheng	M	73	2	0	2	0
Lucheng	M	60	2	0	2	0
Lucheng	FM	48	1	0	2	0
Lucheng	FM	66	2	0	0	1
Lucheng	M	75	1	U	2	U
Lucheng	FM	57	1	0	2	0
Lucheng	FM	52	2	0	2	0
Lucheng	M	75	2	0	2	0
Lucheng	FM	62	2	0	2	3
Lucheng	M	58	2	0	3	3
Lucheng	FM	59	2	0	2	0
Lucheng	M	64	2	2	2	3
Lucheng	FM	70	2	0	2	0
Lucheng	M	36	2	0	3	0
Lucheng	FM	68	1	0	3	0
Lucheng	M	60	1	U	3	0
Lucheng	FM	51	3	0	3	0
Lucheng	FM	57	2	U	3	U
Lucheng	M	64	4	0	4	0
Lucheng	FM	79	4	0	4	0
Lucheng	M	74	3	U	4	U
Lucheng	FM	74	0	0	0	2
Lucheng	FM	65	3	0	4	0
Lucheng	FM	65	2	0	0	1
Lucheng	M	61	4	0	4	0
Lucheng	M	68	4	U	3	U
Lucheng	FM	47	2		4
Lucheng	FM	62	3	U	3	U
Lucheng	M	64	U	0	U	0
Lucheng	FM	72	U	0	U	0
Lucheng	FM	68	U	2	U	3
Lucheng	FM	80		0		2
Lucheng	M	63	U	0	0	0
Lucheng	M	66	U	0	U	2
Lucheng	FM	66	U	0	U	0
Lucheng	FM	56	U	0	U	3
Lucheng	M	59	U	0	U	0
Lucheng	M	59	1	0	3	0
Lucheng	FM	48	U	0	U	0
Lucheng	FM	68	U	0	1	0
Lucheng	M	55	U	0	U	0
Lucheng	M	67	U	0	0	0
Lucheng	FM	51	U	0	U	0
Lucheng	FM	67	U	0	U	2
Lucheng	FM	56	2	0	2	0
Lucheng	FM	61		0		2
Lucheng	FM	67	U	0	U	0
Lucheng	M	64	U	0	U	0
Lucheng	FM	65	U	0	U	0
Lucheng	M	67		0		0
Lucheng	M	68	U	0	U	1
Lucheng	FM	66	0	1	0	0
Lucheng	M	63	0	1	0	0
Lucheng	FM	63	0	1	0	1
Lucheng	M	60	0	1	0	0
Lucheng	FM	54	0	1	0	0
Lucheng	FM	65		1		0
Lucheng	FM	58	0	1	0	2
Lucheng	FM	67	0	1	0	1
Lucheng	FM	57	U	1	U	1
Lucheng	FM	77	0	1	0	0
Lucheng	FM	63	0	1	0	1
Lucheng	FM	40	0	1	0	1
Lucheng	FM	67	U	1	U	1
Lucheng	FM	68	0	1	0	2
Lucheng	M	55	0	1	0	1
Lucheng	FM	67	U	1	U	0
Lucheng	FM	72	0	1	0	1
Lucheng	FM	69	0	1	0	0
Lucheng	M	67	0	1	0	1
Lucheng	M	76	0	0	3	0
Lucheng	FM	56	0	1	0	0
Lucheng	FM	70	U	2	U	3
Lucheng	FM	61	0	1	0	0
Lucheng	M	55	0	2	0	0
Lucheng	FM	70	0	1	0	2
Lucheng	M	68	2	U	3	2
Lucheng	M	59	0	1	0	1
Lucheng	FM	75	U	1	U	3
Lucheng	FM	70	0	1	0	1
Lucheng	M	59	0	1	0	1
Lucheng	M	65	0	1	0	2
Lucheng	FM	58	0	1	0	0
Lucheng	FM	50	0	1	0	1
Lucheng	FM	60	0	1	0	2
Lucheng	FM	57	0	1	0	0
Lucheng	FM	71	0	1	0	3
Lucheng	FM	51	0	1	0	0
Lucheng	FM	73	0	2	0	0
Lucheng	FM	58	0	1	0	0
Lucheng	M	48	0	1	0	0
Lucheng	FM	57	0	1	0	0
Lucheng	M	74	0	1	0	0
Lucheng	M	62	0	1	0	0
Lucheng	FM	54	U	1	U	2
Lucheng	FM	61	0	1	0	0
Lucheng	M	61	0	1	0	0
Lucheng	M	50	0	1	0	0
Lucheng	FM	69		1		1
Lucheng	FM	69	0	2	0	0
Lucheng	M	49	0	1	0	0
Lucheng	FM	64	U	1	U	2
Lucheng	FM	70	0	1	0	0
Lucheng	FM	52	0	1	0	0
Lucheng	FM	54	0	1	0	0
Lucheng	M	67	U	2	0	0
Lucheng	FM	67	0	1	0	0
Lucheng	FM	51	0	1	0	0
Lucheng	FM	53	0	1	0	0
Lucheng	FM	63	0	1	0	0
Lucheng	FM	52	0	2	0	0
Lucheng	M	46	0	1	0	0
Lucheng	FM	65	U	1	U	0
Lucheng	FM	66	0	1	0	3
Lucheng	FM	66	0	0	0	1
Lucheng	FM	70	0	1	0	0
Lucheng	FM	51	U	1	U	3
Lucheng	M	63	U	1	U	2
Lucheng	FM	54	0	2	0	0
Lucheng	FM	78	0	1	0	1
Lucheng	FM	49	0	1	0	0
Lucheng	FM	48	0	1	0	0
Lucheng	FM	53	0	1	0	0
Lucheng	FM	51	0	1	0	0
Lucheng	FM	51	0	1	0	0
Lucheng	FM	64	0	2	0	0
Lucheng	M	79	0	1	0	0
Lucheng	M	72		1		0
Lucheng	M	76	0	1	0	0
Lucheng	FM	57	0	1	0	0
Lucheng	FM	47	0	1	0	0
Lucheng	M	48	2	U	3	U
Lucheng	FM	69	0	1	0	0
Lucheng	FM	77	0	1	0	1
Lucheng	FM	64	0	1	0	0
Lucheng	FM	63	0	1	0	1
Lucheng	FM	56	0	1	0	0
Lucheng	M	52	0	1	0	0
Lucheng	FM	65	0	1	0	1
Lucheng	FM	54	0	1	0	0
Lucheng	M	65	0	1	0	2
Lucheng	FM	70	U	1	U	2
Lucheng	FM	70	0	2	0	0
Lucheng	M	65	U	2	U	3
Lucheng	M	61	0	1	0	0
Lucheng	M	61	0	1	0	0
Lucheng	M	66	0	1	3	3
Lucheng	FM	59	0	1	0	2
Lucheng	FM	67	0	1	0	2
Lucheng	FM	62	0	1	0	0
Lucheng	FM	61	0	0	0	1
Lucheng	FM	76	0	1	0	1
Lucheng	M	60	0	1	0	0
Lucheng	FM	52	0	1	0	1
Lucheng	M	60	2	1	0	3
Lucheng	FM	63	0	1	0	0
Lucheng	FM	67	U	1	U	0
Lucheng	M	46	0	1	0	0
Lucheng	M	50	0	1	0	0
Lucheng	FM	69	0	1	0	0
Lucheng	FM	65	0	1	1	1
Lucheng	M	70	0	1	0	0
Lucheng	FM	65	0	1	0	0
Lucheng	FM	52	0	1	0	0
Lucheng	M	60	0	1	0	0
Lucheng	FM	64	0	1	0	0
Lucheng	FM	62	0	1	0	0
Lucheng	FM	72	U	1	0	1
Lucheng	FM	68	0	1	0	0
Lucheng	FM	63	0	1	0	0
Lucheng	FM	76	0	1	0	0
Lucheng	FM	63	0	1	0	0
Lucheng	FM	64	0	1	0	0
Lucheng	FM	68	0	1	0	0
Lucheng	FM	70	0	1	0	0
Lucheng	FM	49	U	1	U	0
Lucheng	FM	67	0	1	0	0
Lucheng	FM	35	0	1	0	1
Lucheng	FM	70	0	1	0	0
Lucheng	M	67	0	1	0	1
Lucheng	FM	67	0	1	0	0
Lucheng	FM	63	0	1	0	0
Lucheng	FM	68	0	1	0	0
Lucheng	M	62	0	1	0	0
Lucheng	FM	58	U	1	2	3
Lucheng	FM	64	0	1	0	0
Lucheng	FM	58	0	1	0	0
Lucheng	FM	58	0	1	0	0
Lucheng	FM	63	0	1	0	0
Lucheng	FM	50	0	1	0	0
Lucheng	FM	57	U	1	U	0
Lucheng	M	65	0	1	0	0
Lucheng	FM	64	0	1	0	0
Lucheng	FM	66	0	1	0	0
Lucheng	M	57	0	1	0	0
Lucheng	M	45	0	1	0	0
Lucheng	FM	61	3		3
Lucheng	M	74	0	1	0	0
Lucheng	FM	68	U	1	U	2
Lucheng	FM	53	0	1	0	0
Lucheng	FM	68	0	1	0	0
Lucheng	FM	71	0	1	0	2
Lucheng	FM	66	0	1	0	0
Lucheng	FM	71	1	1	0	0
Lucheng	FM	34	0	U	0	U
Lucheng	FM	62	0	0	0	0
Lucheng	FM	56	0	U	0	U
Lucheng	FM	74	0	0	0	0
Lucheng	FM	46	0	0	0	0
Lucheng	FM	66	0	U	0	U
Lucheng	FM	53	0	0	0	0
Lucheng	FM	48	0	0	0	0
Lucheng	M	55	0	U	0	U
Lucheng	FM	70	1	0	0	0
Lucheng	FM	64	0	0	0	0
Lucheng	FM	71	0	0	0	0
Lucheng	FM	67	0		0
Lucheng	M	73	0	0	0	0
Lucheng	FM	65	1		1
Lucheng	M	47	0	0	0	0
Lucheng	FM	56	0	0	0	0
Lucheng	FM	57	U	1	U	1
Lucheng	FM	74	1	0	0	0
Lucheng	FM	74	1	0	1	0
Lucheng	FM	65	1	1	0	0
Lucheng	FM	74	1	0	1	0
Lucheng	FM	57	U	2	U	3
Lucheng	M	54	2	1	0	0
Lucheng	FM	65	0	0	0	0
Lucheng	FM	59	1	0	1	0
Lucheng	M	56	2	0	0	1
Lucheng	M	55	0	1	0	1
Lucheng	FM	67	0	0	0	0
Lucheng	M	67	U	1	U	2
Lucheng	FM	72	0	1	0	1
Lucheng	FM	31	1	0	0	0
Lucheng	FM	61	0	0	1	0
Lucheng	FM	71	1	0	0	0
Lucheng	FM	62	1	0	0	0
Lucheng	M	63	U	1	U	1
Lucheng	FM	67	1	0	2	0
Lucheng	FM	68	0	1	0	2
Lucheng	M	54	2	U	3	U
Lucheng	FM	58	U	1	U	1
Lucheng	FM	71	0	0	0	0
Lucheng	FM	68	0	0	0	0
Lucheng	M	65	0	0	0	0
Lucheng	FM	75	2	0	2	1
Lucheng	FM	68	1	0	1	0
Lucheng	M	48		1		3
Lucheng	FM	78	1		1
Lucheng	M	68	1	U	0	0
Lucheng	FM	68	1	1	0	0
Lucheng	FM	72	1		0
Lucheng	M	73	2	1	1	0
Lucheng	M	70	0	1	0	0
Lucheng	FM	67	0	1	0	1
Lucheng	M	73	1	2	2	0
Lucheng	FM	66	1	0	2	0
Lucheng	FM	76	1	0	1	0
Lucheng	FM	72	0	1	0	0
Lucheng	FM	66	0	1	0	1
Lucheng	M	61	1		0
Lucheng	FM	63	0	0	1	0
Lucheng	M	70	1		3
Lucheng	FM	57	0	1	0	0
Lucheng	FM	76	U	1	0	1
Lucheng	FM	75	2	1	0	0
Lucheng	FM	56	1	1	0	0
Lucheng	FM	70	1	0	1	0
Lucheng	FM	70	1	1	0	1
Lucheng	M	64	1	0	2	0
Lucheng	FM	48	0	1	0	0
Lucheng	FM	56	0	1	0	0
Lucheng	FM	62	1	2	2	0
Lucheng	FM	69	0	0	0	0
[truncated: 1,800 more rows]

## Sheet: Sheet2
医生结果1		医生结果2		医生结果3
右	左	右	左	右	左
1	1	0	1	0	0	1
0	0	2	2	0	0	0
0	0	2	1	0	0	0
0	0	0	0	0	0	0
0	0	1	1	0	0	0
0	0	3	2	0	0	0
0	0	0	0	0	0	0
0	0	0	0	0	0	0
0	0	0	0	0	0	0
0	0	0	0	0	0	0
0	0	1	1	0	0	0
0	0	0	3	0	0	0
0	0	3	3	0	0	0
0	0	0	0	0	0	0
0	0	2	2	0	0	0
2	2	3	3	1	0	0
0	0	1	1	0	0	0
0	0	0	0	0	0	0
0	0	0	0	0	0	0
0	0	0	0	0	0	0
0	0	1	1	0	0	0
0	0	0	3	0	0	0
0	0	0	0	0	0	0
0	0	3	3	0	0	0
0	0	2	3	0	0	0
0	0	3	3	2	2	2
0	0	3	3	0	0	0
0	0	0	0	0	0	0
0	0	0	0	0	0	0
0	0	0	0	0	0	0
0	0	3	3	1	1	1
0	0	0	0	0	0	0
0	0	0	0	0	0	0
0	0	0	0	0	0	0
0	0	0	0	0	0	0
0	0	0	0	0	0	0
0	0	0	0	0	0	0
0	0	3	3	0	0	0
0	0	0	0	0	0	0
0	0	3	3	0	0	0
2	2	0	0	0	0	0
0	0	0	0	0	0	0
0	0	3	3	1	1	1
0	0	0	0	0	0	0
0	0	1	0	0	0	0
0	0	0	0	0	0	0
0	0	0	0	0	0	0
0	0	0	0	0	0	0
0	0	4	4	0	0	0
0	0	3	3	0	0	0
0	0	0	0	0	0	0
0	0	3	3	0	0	0
0	0	0	0	0	0	0
1	2	3	3	0	0	0
0	0	0	0	0	0	0
0	0	3	3	0	0	0
0	0	0	0	0	0	0
0	0	1	0	0	0	0
0	0	0	0	0	0	0
0	0	0	0	0	0	0
0	0	2	1	0	0	0
		2	0	0	0	0
0	0	0	0	0	0	0
0	0	3	0	1	1	0
0	0	0	0	0	0	0
0	0	0	0	0	0	0
0	0	0	0	0	0	0
0	0	2	0	0	0	0
0	0	0	0	0	0	0
2	2	0	0	0	0	0
0	0	0	0	0	0	0
0	0	0	0	0	0	0
0	0	0	0	0	0	0
0	0	0	0	0	0	0
0	0	0	0	0	0	0
0	0	4	3	2	2	2
0	0	0	0	0	0	0
0	0	3	3	1	0	0
0	0	0	0	0	0	0
0	0	0	0	0	0	0
2	2	2	0	0	0	0
0	0	0	0	0	0	0
0	0	0	0	0	0	0
0	0	0	0	0	0	0
0	0	0	0	0	0	0
0	0	0	0	0	0	0
0	0	0	0	0	0	0
0	0	0	0	0	0	0
1	0	0	0	0	0	0
0	0	0	0	0	0	0
0	0			0	0	0
0	0	0	0	0	0	0
0	0	0	0	0	0	0
0	0	0	0	0	0	0
0	0	0	0	0	0	0
0	0	0	0	0	0	0
0	0	0	0	0	0	0
0	0	0	0	0	0	0
0	0	0	2	1	1	1
0	0	0	0	0	0	0
0	0	0	0	1	1	0
0	0	0	0	0	0	0
2	1	0	0	0	0	0
0	0	0	0	0	0	0
0	0	3	3	0	0	0
0	0	0	0	0	0	0
0	0	0	0	0	0	0
0	0	0	0	0	0	0
0	0	0	0	0	0	0
0	0	0	0	0	0	0
0	0	3	3	0	0	0
0	0	0	0	0	0	0
0	0	0	0	0	0	0
2	0	2	2	0	0	0
0	0	0	0	0	0	0
0	0	0	0	0	0	0
0	0	0	0	0	0	0
0	0	2	0	0	0	0
0	0	0	0	0	0	0
0	0	0	0	0	0	0
0	0	0	0	0	0	0
0	0	0		0	0	0
0	0	3	3	1	1	1
0	0	0	0	0	0	0
0	0	4	4	3	3	3
0	0	0	0	0	0	0
0	0	3	3	3	3	3
0	0	0	0	0	0	0
0	0	0	0	0	0	0
2	0	0	0	0	0	0
2	2	3	3	2	3	3
0	0	0	0	0	0	0
0	0	4	4	3	3	3
0	0	3	3	2	2	2
0	0	3	2	0	0	0
0	0	3	3	0	0	0
0	0	0	0	0	0	0
0	0	0	0	0	0	0
2	0	2	1	0	0	0
0	0	0	0	0	0	0
2	0	0	0	0	0	0
0	0	3	3	1	2	2
0	0	0	0	0	0	0
0	0	0	0	0	0	0
0	0	0	0	0	0	0
0	0	0	0	0	0	0
0	0	3	3	4	4	4
0	0	4	4	4	4	4
2	0	0	0	0	0	0
2	0	0	0	0	0	0
0	0	0	0	0	0	0
2	2	0	0	0	0	0
0	0	0	0	2	2	0
2	2	0	0	0	0	0
0	0	0	0	0	0	0
0	0	0	0	0	0	0
0	0	0	0	0	0	0
0	0	3	3	0		0
0	1	0	0	0	0	0
0	0	0	0	0	0	0
0	0	0	0	0	0	0
0	2	0	0	0	0	0
0	0	0	0	0	0	0
0	0	0	0	0	0	0
0	0	4	3	3	3	3
0	0	0	0	0	0	0
0	0	0	0	0	0	0
2	2	0	0	0	0	0
2	2	0	0	0	0	0
0	0	0	0	0	0	0
0	0	0	0	0	0	0
0	0	0	0	0	0	0
0	2	0	0	0	0	0
0	0	0	0	0	0	0
0	0	0	0	0	0	0
0	0	0	0	0	0	0
0	0			0	0	0
1	1	0	0	0	0	0
0	0	0	0	0	0	0
0	0	0	0	0	0	0
0	0	0	0	0	0	0
0	0	0	0	0	0	0
0	0	0	0	0	0	0
3	0	2	0	0	0	0
0	0	0	0	0	0	0
0	0	0	0	0	0	0
0	0	3	3	2	2	2
0	0	0	0	0	0	0
0	0	0	0	0	0	0
0	0	0	0	0	0	0
0	0	3	3	4	4	4
0	0	0	0	0	0	0
1	0	0	0	0	0	0
0	0	0	0	0	0	0
0	0	5	5	5		0
0	0	0	0	0	0	0
0	0	0	0	0	0	0
0	0	0	0	0	0	0
0	0	0	0	0	0	0
0	0	3	3	4	4	4
0	0	0	0	0	0	0
0	0	0	0	0	0	0
0	0	0	0	0	0	0
0	0	3	3	2	2	2
0	0	0	0	0	0	0
0	0	0	0	0	0	0
0	0	0	0	0	0	0
0	0	0	0	0	0	0
0	0	0	0	0	0	0
0	0	0	0	0	0	0
0	0	3	3	4	4	4
0	0	0	0	0	0	0
0	0	0	0	0	0	0
0	0	0	0	0	0	0
0	0	0	0	0	0	0
0	0	0	0	0	0	0
0	0	0	0	0	0	0
0	0	0	0	0	0	0
0	0	0	0	0	0	0
0	0	0	0	0	0	0
0	0	4	5	0		0
0	0	0	0	0	0	0
1	0	0	0	0	0	0
0	0	0	0	0	0	0
0	0	0	0	0	0	0
0	0	0	0	0	0	0
0	0	3	3	4	4	4
0	1	0	0	0	0	0
0	0	0	0	0	0	0
0	0	0	0	0	0	0
0	0	0	0	0	0	0
0	0	0	0	0	0	0
0	0	0	0	0	0	0
0	0	0	0	0	0	0
0	0	0	0	0	0	0
0	0	0	0	0	0	0
0	0	0	0	0	0	0
0	0	0	0	0	0	0
0	0	0	0	0	0	0
0	0	0	0	0	0	0
0	0	0	0	0	0	0
0	0	0	0	0	0	0
0	0	0	0	0	0	0
0	0	0	0	0	0	0
2	0	0	0	0	0	0
0	0	0	0	0		0
0	0	0	0	0	0	0
0	0	0	0	0	0	0
0	0	0	0	0	0	0
1	0	0	0	0	0	0
0	0	0	0	0	0	0
0	0	3	3	2	1	1
0	0	0	0	0	0	0
0	0	0	0	0	0	0
0	0	0	0	0	0	0
0	0	0	0	0	0	0
0	0	0	0	0	0	0
0	0	0	0	0	0	0
2	2	0	0	0	0	0
0	0	0	0	0	0	0
0	0	3	3	0	0	0
0	0	0	0	0	0	0
0	0	0	0	0	0	0
2	0	0	0	0	0	0
0	0	0	0	0	0	0
0	0	5	5	4	4	4
0	0	0	0	0	0	0
0	0	0	0	0	2	0
0	0	0	0	0	0	0
0	0	0	0	0	0	0
0	0	0	0	0	0	0
0	0	3	3	3	3	3
0	0	0	0	0	0	0
0	0	0	0	0	0	0
0	0	3	0	2	0	0
0	0	3	0	2	0	0
0	0	0	0	0	0	0
0	0	0	0	0	0	0
0	0	5	0	2	0	0
0	0	0	0	0	0	0
3	2	0	0	0	0	0
0	0	0	0	0	0	0
0	0	0	3	0	2	2
0	0	3	3	0	0	0
0	0	3	3	2	2	2
0	0	3	0	0	0	0
0	0	3	3	1	1	1
0	0	0	0	0	0	0
0	0	3	3	2	2	2
0	3	0	0	1	1	1
0	0	0	0	0	0	0
0	0	3	3	2	2	2
1	2	0	0	0	0	0
2	2	0	0	0	0	0
0	0	0	0	0	0	0
2	3	0	0	0	0	0
3	0	0	0	0	0	0
		0	0	0	0	0
0	0	0	0	0	0	0
0	0	0	0	0	0	0
0	0	0	0	0	0	0
0	0	0	0	0	0	0
0	0	3	3	3	3	3
0	0	0	0	0	0	0
0	0	0	0	0	0	0
0	0	3	3	3	3	3
0	2	0	0	2	0	0
0	0	0	0	0	0	0
0	0	0	3	2	2	2
0	0	0	0	0	0	0
2	0	0	3	0	0	0
0	0	5	3	3	2	2
0	0	0	0	0	0	0
0	2	0	0	0	0	0
0	0	3	0	0	0	0
0	0	0	0	0	0	0
0	0	0	3	2	2	2
0	0	3	3	3	3	3
0	0	4	4	3	3	3
0	0	0	0	0	0	0
0	0	4	0	0	0	0
2	2	0	0	0	0	0
0	0	3	3	2	2	2
2	0	0	0	0	0	0
0	0	0	0	0	0	0
2	0	3	3	0	0	0
0	0	0	0	0	0	0
0	0	0	0	2	0	0
2	2	0	0	0	0	0
0	0	0	0	0	0	0
0	0	0	0	0	0	0
0	0	3	3	0	0	0
0	0	0	0	0	0	0
0	0	0	3	0	0	0
2	0	0	0	0	0	0
0	0	0	0	0	0	0
0	0	0	0	0	0	0
2	4	3	3	3	3	3
0	0	0	0	0	0	0
0	2	0	0	0	0	0
0	0	0	0	0	0	0
0	0	0	0	0	0	0
0	0	0	0	0	0	0
0	0	0	0	0	0	0
0	0	3	3	3	3	3
0	1	6	0	0	0	0
0	0	0	0	0	0	0
3	1	0	0	0	0	0
0	0	0	0	0	0	0
0	0	3	0	0	0	0
1	1	3	3	3	3	3
0	0	0	0	0	0	0
0	0	0	0	0	0	0
0	0	0	3	1	2	2
0	0	0	0	0	0	0
0	0	0	0	0	0	0
0	0	3	3	3	3	3
0	0	0	0	0	0	0
0	0	0	0	0	0	0
0	0	0	0	0	0	0
0	0	0	0	0	0	0
0	0	0	0	0	0	0
2	0	0	0	0	0	0
0	0	0	0	0	0	0
0	0	0	0	0	0	0
0	0	0	0	0	0	0
0	0	0	0	0	0	0
0	0	0	0	0	0	0
0	0	0	0	0	0	0
0	0	0	0	0	1	0
0	0	0	0	0	0	0
0	0	0		0		0
0	0	0	0	0	0	0
0	0	0	0	0	0	0
0	0	3	3	0	0	0
0	0	0	0	0	0	0
2	0	3	0	0	0	0
0	0	0	0	0	0	0
0	0	0	0	0	0	0
0	0	0	0	0	0	0
0	0	0	0	0	0	0
0	0	0	0	0	0	0
0	0	0	0	0	0	0
0	0	0	0	0	0	0
0	0	0	0	0	0	0
0	0	0	0	0	0	0
0	0	0	0	0	0	0
0	0	0	0	0	0	0
0	0	3	3	1	1	1
0	0	4	0	0	0	0
0	0	0	0	0	0	0
0	0	4	4	0	0	0
0	0	0	0	0	0	0
0	2	0	0	0	0	0
2	0	0	0	1	0	0
2	0	0	0	0	0	0
0	0			1	1	0
0	0	5	3	0	0	0
0	0	0	0	0	0	0
0	0	0	3	1	0	0
0	0	0	0	0	0	0
0	0	0	0	0	0	0
0	0	0	0	0	0	0
0	0	0	0	0	0	0
0	0	0	0	0	0	0
0	0	0	0	0	0	0
0	0	3	0	0	0	0
0	0	0	0	0	0	0
0	0	0	0	0	0	0
0	0	3	0	0	0	0
0	0	0	0			0
0	0	3	3	3	3	3
0	0	0	0	0	0	0
0	0	0	0	0	0	0
0	0	0	0	0	1	0
0	0	0	0	0	0	0
0	0	0	0	0	0	0
0	2	0	0	0	0	0
0	0	3	2	0	0	0
0	0	3	3	3	2	2
0	0	0	0	0	0	0
0	0	0	0	0	0	0
0	0	0	0	0	0	0
0	0	0	0	0	0	0
0	0	0	0	0	0	0
0	0	0	0	0	0	0
0	0	0	0	0	0	0
0	0	0	0	0	0	0
0	0	0	0	0	0	0
0	0	0	0	0	1	0
2	0	3	3	1	1	1
0	0	0	0	0	0	0
0	0	6	5	0	0	0
0	0	3	0	1	1	0
0	0	0	0	0	0	0
0	0	0	0	0	0	0
0	0	3	3	1	1	1
2	2	0	0	0	0	0
0	0			0	0	0
0	0	0	0	0	0	0
0	0	0	0	0	0	0
0	0	0	0	0	0	0
0	0	0	0	0	0	0
0	0	0	0		0	0
0	0	0	0	0	0	0
0	0	0	0	0	0	0
0	0	0	0	0	0	0
0	0	0	0	0	0	0
0	0	0	0	0	0	0
0	0	0	3	2	2	2
0	0		5		6	6
0	0	0	0	0	0	0
0	0	0	0	0	0	0
0	0	0	0	0	0	0
0	0	0	0	2	2	0
0	0	0	0	0	0	0
0	0	0	0	0	0	0
0	0	0	0	0	0	0
0	0	0	0	0	0	0
0	0	0	0	0	0	0
0	0	0	0	0	0	0
0	0	0	0	0	0	0
0	0	0	0	0		0
0	0	0	0	0	0	0
0	0	3	3	0	0	0
0	0	0	0	0	0	0
0	0	0	0	0	0	0
0	0	0	0	0	0	0
0	0	0	3	2	3	3
0	0	0	0	0	0	0
0	0	3	3	2	2	2
0	0	0	0	0	0	0
0	0	5	4			0
0	0	0	0	0	0	0
0	0	3	3	3	3	3
0	0	3	3	2	2	2
0	0	0	0	0	0	0
0	0	0	0	2	0	0
0	0	0	0	0	0	0
0	0	0	0	0	0	0
0	0	0	0	0	0	0
0	0	3	3	3	3	3
1	0	0	0	0	0	0
0	0	0	0	2	2	0
0	0	0	0	0	0	0
0	0	0	0	0	0	0
0	0	0	0	0	0	0
0	0	3	3	4	4	4
0	0	0	0	0	0	0
0	0	0	0	0	0	0
0	0	0	0	0	0	0
0	0	3	0	2	0	0
0	0	0	0	0	0	0
0	0	0	0	0	0	0
0	0	3	0	2	2	0
0	0	0	0	1	1	0
0	0	0	0	0	0	0
0	2	0	0	0	0	0
0	0	0	0	0	0	0
0	0	0	0	0	0	0
0	0	0	0	0	0	0
0	0	3	3	3	3	3
0	0	3	3	2	1	1
0	0	0	0	0	0	0
0	0	3	4	6		0
0	0	0	0	0	0	0
0	2	0	0	0	0	0
0	0	0	0	0	0	0
0	0	3	0	2	2	0
0	0	0	0	0	0	0
0	0	0	3	0		0
0	0	0	0	0	0	0
0	0	0	0	0	0	0
0	0	0	0	0	0	0
0	0	0	0	0	0	0
0	0	0	0	0	0	0
0	0		3		6	6
0	0	0	0	0	0	0
0	0	0	0	0	0	0
0	0	3	3	3	3	3
0	0	0	0	0	0	0
0	0	0	0	0	0	0
1	0	0	0	0	0	0
0	1	0	0	0	0	0
0	2	0	0	0	0	0
0	0	0	0	0	0	0
		0	0	0	0	0
		3	3	3	3	3
		0	0	0	0	0
		0	0	0	0	0
		3	3	3	3	3
0	0	0	0	0	0	0
0	0	0	0	0	0	0
0	0	0	0	0	0	0
0	0	0	0	0	0	0
0	0	0	0	0	0	0
0	0	0	0	0	0	0
0	0	3	3	3	3	3
0	0	0	0	0	0	0
0	0	0	0	0	0	0
0	0	0	0	0	0	0
0	0	0	0	0	0	0
0	0	0	0	0	0	0
0	0	0	0	0	0	0
0	0	0	3	0	1	1
0	0	0	0	0	0	0
0	0	0	0	0	0	0
0	0	0	0	0	0	0
0	0	3	3	2	2	2
2	0	0	0	0	0	0
0	0	3	0	1	0	0
0	0	0	0	0	0	0
0	0	0		0		0
0	1	0	0	0	0	0
0		0	0	0	0	0
0	0	0	0	0	0	0
0	0	0	0	0	0	0
0	0	0	0	0	0	0
0	0	0	0	0	0	0
0	0	3	3	2	2	2
0	0	3	3	3	2	2
0	0	3	3	1	3	3
0	2	0	0	0	0	0
0	0	3	3	2	2	2
0	0	3	3	3	2	2
0	0	0	0	0	0	0
0	0	0	0	0	0	0
0	0	0	0	0	0	0
0	0	0	0	0	0	0
2	2	0	0	0	0	0
0	0	0	0	0	0	0
0	0	0	0	0	0	0
0	0	0	0	0	0	0
0	0	0	0	0	0	0
0	0	0	0	0	0	0
0	0	0	0	0	0	0
0	0	0	0	0	0	0
2	0	0	0	0	0	0
0	0	0	0	0	0	0
0	0	0	0	0	0	0
0	0	0	0	0	0	0
0	0	0	0	0	0	0
0	0	0	0	0	0	0
0	0	0	0	0	0	0
0	0	0	0	0	1	0
0	0	0	0	0	0	0
0	0	0	0	0	0	0
2	1	3	3	2	2	2
0	1	0	0	0	0	0
0	0	3	0	1	0	0
0	0	0	0	0	0	0
0	0	0	0	0	0	0
0	0	0	0	0	0	0
0	0	3	3	4	4	4
0	0	0	0	0	0	0
0	0	0	0	0	0	0
0	0	0	0	0	0	0
0	0	0	3	0	0	0
0	0	0	0	0	0	0
0	0	3	0	0	0	0
0	0	0	0	0	0	0
0	0	0	0	0	0	0
0	0	0	0	0	0	0
0	0	0	0	0	0	0
0	0	0	0	0	0	0
0	0	0	0	0	0	0
0	0	0	0	0	0	0
0	0	0	0	0	0	0
0	0	0	0	0	0	0
0	0	0	0	0	0	0
0	0	0	0		0	0
0	0	0	0	0	0	0
0	0	0	0	0	0	0
0	0	3	3	1	1	1
0	0	0	0	0	0	0
0	0	0	0	0	0	0
0	0	0	0	0	0	0
0	0	0	0	0	0	0
0	0	3	3	5	2	2
0	0	0	0	0	0	0
0	0	0	0	0	0	0
0	0	0	0		0	0
0	0	0	0	0	0	0
0	0	0	0	0	0	0
0	0	0	0	0	0	0
0	0	5	5	5	5	5
1	0		5		5	5
0	0	3	3	2	1	1
0	0	0	0	0	0	0
0	0		3		0	0
0	0	0	0	0	0	0
0	0	0	0	0	0	0
0	0	0	0	0	0	0
0	0	0	0	0	0	0
0	0	0	0	0	0	0
0	0	0	0	0	0	0
0	0	0	0	0	0	0
0	0	0	0	0	0	0
0	0	0	0	0	0	0
0	0	0	0	0	0	0
0	0	0	0	0	0	0
0	0	0	0	0	0	0
0	0	0	0		0	0
0	0	0	0	0	0	0
0	0	0	0	0	0	0
0	0	0	0	0	0	0
0	0	0	0	0	0	0
0	0	0		0	0	0
0	0	0	3	0	2	2
0	0	0	0	0	0	0
0	0	3	0	2	0	0
0	0	0	0	0	0	0
0	0	0	0	0	0	0
0	0	0	0	0	0	0
0	0	0	0	0	0	0
0	0	0	0	0	0	0
0	0	0	0	0	0	0
0	0	0	0	0	0	0
0	0	0	0	0	0	0
0	0	0	0	0	0	0
0	0	3	0	2	0	0
2	2	0	0	0	1	1
5	5	0	0	0		0
0	0	0	0	0	0	0
0	0	0	0	0	0	0
	0	0	0	0	1	0
0	0	3	3	2	2	2
0	0	0	0	0	0	0
0	0	0	0	0	0	0
0	0	0	0	0	0	0
0	0	0	0	0	0	0
0	0	0	0	0	0	0
0	0	0	0		0	0
0	0	3	3	3	2	2
0	0	0	3	0	0	0
0	0	0	0	0	0	0
0	0	0	0	0	0	0
0	0	0	0	0	0	0
0	0	0	0	0	0	0
0	0	0	0		0	0
0	0	3	3	2	3	3
0	0	0	0	0	0	0
0	0	0	3	0	0	0
2	2	0	0	0	0	0
0	0	0	0	0	1	0
0	0	3	3	3	4	4
0	0	3	0	1	0	0
0	0	3	3	4	3	3
0	0	0	0	0	0	0
0	0	3	3	1	1	1
0		5	5	4	2	2
0	0	0	3	0	1	1
0	0	0	0	0	0	0
0	0	0	0	0	0	0
0	0	3	3	2	2	2
0	0	0	0	0	0	0
0	0	0	0	0	0	0
0	0	0	0	0	0	0
2	0	0	0	0	0	0
0	0	3	3	0	0	0
0	0	0	3	0	0	0
0	0	0	0	0	0	0
0	0	0	0	0	0	0
2	2	0	0	0	0	0
0	0	3	0	0	0	0
0	0	0	0	0	0	0
0	0	0	0	0	0	0
0	0	0	0	0	0	0
0	0	3	3	2	2	2
0	0	0	3	0	1	1
0	0	0	0	0	0	0
0	0	0	0	0	0	0
0	0	0	0	0	0	0
0	0	0	0	2	1	0
0	0	0	0	0	0	0
0	0	0	0	0	0	0
0	0	3	3	3	2	2
0	0	0	0	0	0	0
0	0	0	0	0	0	0
0	0	0	0	0	0	0
0	0	0	0	0	0	0
0	0	0	0	0	1	0
0	0	3	3	0	0	0
0	0	3	5	3	3	3
0	2	0	0	0		0
0	0	0	0	0	0	0
0	0	0	0	0	0	0
0	0	0	0	0	0	0
2	0	3	0	1	0	0
2	0	0	0	0	0	0
0	0	3	0	0	0	0
0	0	0	0	0	0	0
0	0	3	3	0	0	0
2	2	0	0	0	0	0
0	0	0	0	0	0	0
0	0	3	3	2	2	2
0	0	0	0	0		0
2	0		0		0	0
0	0	0	0	0	0	0
0	2	0	0	0	0	0
3	0	0	0	0	0	0
0	0	0	0	0	0	0
0	0	0	0	0	0	0
1	2	0	0	0	0	0
0	0	0	0	0	0	0
0	0	0	0	0	0	0
0	2	3	5	0	0	0
0	0	0	0	0	0	0
0	0	0	0	0	0	0
0	0	0	3	0	0	0
0	0	0	3	0	0	0
0	0	0	0	0	0	0
0	0	0	0	0	0	0
0	0	3	3	2	2	2
0	0	0	0	0	0	0
2	0	0	0	0	0	0
0	0	3	3	2	2	2
0	0	0	0	0	0	0
0	0	0	0	0	0	0
0	0	0	0	0	0	0
0	0	0	0	0	1	0
0	0	0	0	0	1	0
0	0	0	0	0	0	0
0	1	0	0	0		0
0	1	0	0	0	0	0
0	2	3	3	2	2	2
0	0	3	0	2	0	0
0	0	0	0	0	0	0
0	0	0	0	0	0	0
0	0	0	0	0	0	0
0	0	0	0	0	0	0
0	0	3	3	2	2	2
0	0	0	0	0	0	0
0	0	0	0	0	0	0
0	0	0	0	0	0	0
0	0	0	0	0	0	0
0	2	3	3	1	2	2
0	0	0	0	0	0	0
0	0	0	0	0	0	0
0	0	0	0	0	0	0
0	0	0	0	0	0	0
0	0	0	0	0	0	0
0	0	0	0	0	0	0
0	0	0	3	0	0	0
0	0	0	0	0	0	0
0	0	0	0	0	0	0
0	0	3	3	2	2	2
0	0	0	0	1	1	0
0	0	0	0	0	0	0
0	0	0	0	0	0	0
0	0	0	0	0	0	0
1	0	0	0	1	1	0
0	0	0	0	0	0	0
0	0	3	3	3	0	0
0	0	0	0	1	1	0
0	0	3	3	2	2	2
0	0	0	0	0	0	0
1	1	0	0	0	0	0
0	0	3	3	0	0	0
0	0	0	0	0	0	0
0	0	0	3	1	1	1
0	0	0	0	0	0	0
0	0	0	0	0	0	0
0	0	0	0	0	0	0
0	0	3	3	2	2	2
0	0	0	3	0	1	1
0	0	3	3	6	6	6
0	0	0	0	2	2	0
0	0	3	3	2	2	2
1	0	0	0	0	0	0
0	0	3	3	2	2	2
0	0	3	3	2	2	2
0	0	0	0	0	0	0
0	0	0	0	0	0	0
0	0	0	0	0	0	0
0	0	0	0	0	0	0
0	0	0	0	0	0	0
0	0	0	0	0	0	0
0	0	0	0	0	0	0
0	0	0	0	0	0	0
0	0	0	0	0	0	0
0	0	0	0	0	0	0
0	0	0	0	0	0	0
0	0	4	4	0	0	0
0	0	0	0	0	0	0
0	0	0	0	0	0	0
0	0	2	3	0	0	0
0	0	0	0	0	0	0
0	0	0	0	0	0	0
0	0	3	3	0	0	0
0	0	0	0	0	0	0
0	0	0	0	0	0	0
0	0	0	0	0	0	0
0	0	0	0	0	0	0
0	0	0	0	0	0	0
0	0	0	0	0	0	0
0	1	0	0	0	0	0
0	0	0	0	0	0	0
0	0	0	0	0	0	0
0	0	0	0	0	0	0
0	0	0	0	0	0	0
0	0	0	0	0	0	0
0	0	3	0	1	0	0
0	0	0	0	0	0	0
0	0	0	0	0	0	0
0	0	0	3	0	2	2
0	0	0	0	0	0	0
0	0	0	0	0	0	0
0	0	0	0	0	0	0
0	0	0	0	0		0
0	0	0	0	1	1	0
0	0	0	0	0	0	0
0	0	0	0	0	0	0
0	0	0	0	0	0	0
0	0	0	0	0	0	0
0	0	0	0	0	0	0
0	0	0	0	0	0	0
0	0	0	0	0	0	0
0	0	0	0	0	0	0
0	0	0	0	0	0	0
0	0	0	0	0	0	0
0	0	0	0	0	0	0
0	0	3	3	0	1	1
0	0	0	0	0	0	0
0	2	0	0		0	0
0	0	0	0	0	0	0
0	0	0	0	0	0	0
0	0	0	0	0	0	0
0	0	3	3	1	1	1
0	0	0	0	0	0	0
0	0	0	0	0	0	0
0	0	0	0	0	0	0
0	0	0	0	0	0	0
0	0	0	0	0	0	0
0	0	0	0	0	0	0
0	0	0	0	0	0	0
0	0	0	0	0	0	0
0	0	0	0	0	0	0
0	0	0	0	0	0	0
0	0	0	0	1	0	0
0	0	0	0	0	0	0
0	0	0	0	0	0	0
0	0	0	0	0	0	0
0	0	0	0	0	0	0
0	0	0	0	0	0	0
0	0	0	0	0	0	0
0	0	0	0	0	0	0
0	0	0	0	0	0	0
0	0	0	0	0	0	0
0	0	3	3	0	0	0
0	0	0	0	0	0	0
0	0	0	0	0	0	0
0	0	0	0	0	0	0
0	0	0	0	0	0	0
0	0	0	0	1	1	0
0	0	3	3	2	2	2
0	0	0	0	0	0	0
2	0	0	0	0	0	0
1	1	0	3	0	1	1
0	0	0	0	0	0	0
0	0	0	0	0	0	0
0	0	0	0	0	0	0
0	2	0	0	0	0	0
0	0	0	0	0	0	0
0	3	0	0	0	0	0
0	0	0	0	0	0	0
0	0	0	0	0	0	0
0	0	3	3	2	2	2
0	0	0	0	0	0	0
0	0	0	0	0	0	0
0	0	3	3	2	2	2
0	0	3	3	3	3	3
0	0	0	0	0	0	0
0	0	0	0	0	0	0
0	0	0	0	0	0	0
0	0	3	3	2	2	2
0	0	0	0	0	0	0
2	0	0	0	0	0	0
0	0	3	0	0	0	0
2	2	0	0	0	0	0
0	0	3	3	3	2	2
0	0	0	0	0	0	0
0	0	0	0	0	0	0
0	0	3	3	3	3	3
0	0	3	3	3	3	3
0	0	3	3	2	2	2
0		0	0	0	0	0
	0	0	0	0	0	0
0	0	0	0	0	0	0
0	0	0	0	0	0	0
0	0	0	0	0	0	0
0	0	0	0	0	0	0
0	0	0	0	0	0	0
0	0	0	0	0	0	0
0	0	0	0	0	0	0
0	0	0	0	0	0	0
0	0	0	0	0	0	0
0	0	3	3	3	3	3
0	0	0	0		0	0
0	0	0	0	0	0	0
0	0	0	0	0	0	0
0	0	0	0	0	0	0
0	0	0	0	0	0	0
0	0	0	0	0	0	0
0	0	3	3	3	3	3
0	0	3	0	1	0	0
0	0	0	0	0	0	0
0	0	0	0	0	0	0
0	0	0	0	3	0	0
0	0	0	0	0	0	0
0	0	0	0	0	0	0
0	0	0	0	0	0	0
0	0	0	0		0	0
0	0	0	0	0	0	0
0	0	0	0	0	0	0
0	0	0	0	0	0	0
0	0	0	0	0	0	0
0	0	0	0	1	1	0
0	0	0	0	2	1	0
0	0	0	0	0	1	0
0	0	0	0	0	0	0
1	0	0	0	0	0	0
0	0	0	0	0	0	0
0	0					0
0	1	3	3	3	3	3
0	0	0	0	0	0	0
0	0	0	0	0	0	0
1	0	0	0	0	0	0
0	0	0	0	0	0	0
0	0	0	0	0	0	0
0	0	3	3	2	2	2
0	0	3	3	2	2	2
0	0	3	3	3	3	3
0	0	2	0	2	2	0
0	0	0	0	0	0	0
0	0	0	0	0	0	0
0	0	3	3	0	3	3
0	0	0	0	0	0	0
0	0	0	0	2	0	0
0	0	0	0	0	0	0
0	0	4	3	2	2	2
0	0	0	0	0	0	0
0		0	0	0	0	0
0	0	0	0	0		0
0	0	0	0	0	0	0
0	0	0	0	0	0	0
0	0	0	0	0		0
0	0	3	0	2	0	0
0	0	0	0	0	0	0
0	0	0	0	0	0	0
0	0	0	0	0	0	0
0	0	3	3	3	3	3
0	0	0	0	0	0	0
	0	0	0	0	0	0
0	0	3	3	3	3	3
0	0	0	0		0	0
0	0	0	0	0	0	0
0	0	3	0	0	0	0
0	0	0	0	0	0	0
0	0	0	0	0	0	0
0	0	3	3	3	4	4
0	0	0	0	0	0	0
0	0	0	0	0	0	0
0	0	0	0	0	0	0
0	0	0	0	0	0	0
2	1	0	0	0	0	0
0	0	0	0	0	0	0
2	0	0	0	0	0	0
0	0	3	3	3	2	2
0	0	0	0	0	0	0
2	3	0	0	0	0	0
0	0	0	0	0	0	0
0	0	0	0	0	0	0
0	1	0	0	0	0	0
0	0	0	0	0	0	0
0	0	0	0	0	0	0
0	0	4	4	4	4	4
0	2	3	3	0	0	0
0	0	0	0	0	0	0
0	0	0	0	0	0	0
0	0	3	4	0	0	0
0	0	0	0	0	0	0
0	0	3	3	0	0	0
0	0	5	0	5		0
1	2	0	0	0	0	0
0	0	3	0	0	0	0
0	2	3	3		1	1
0	0	0	0	0	0	0
0	0	0	0	0	0	0
0	0	0	0	0	0	0
0	0	0	0	0	0	0
0	0	0	0	0	0	0
0	0	0	0	0	0	0
0	0	0	0	0	0	0
0	0	0	0	0	0	0
0	0	0	0	0	0	0
0	0	0	0	0	0	0
0	0	3	3	1	2	2
0	0	0	0	0	0	0
0	0	0	0	0	0	0
0	0	0	0	0	0	0
0	0	3	3	2	2	2
0	0	0	0	0	0	0
0	0	0	0			0
0	0	0	0	0	0	0
0	0	0	0	1	0	0
0	0	0	0	0	0	0
0	0	0	0	0	0	0
0	0	0	0	0	0	0
0	1	0	0	0	0	0
0	0	0	0	0	0	0
2	0	0	0	0	0	0
0	0	0	0	0	0	0
0	0	0	0	0	0	0
0	0	0	0	0	0	0
0	0	0	0			0
	0	0	0	0	0	0
0	0	0	0	0	0	0
0	0	3	3	3	3	3
0	0	0	0	0	0	0
0	0	0	3	0	0	0
0	0	0	0	0	0	0
0	0	0	0	0	0	0
0	0	0	0	0	0	0
0	0	0	0	0	0	0
0	0	3	3	0	0	0
	0	3	3	3	3	3
0	0	0	0	0	0	0
0	0					0
0	0					0
0	0					0
0	0	0	0	0	0	0
0	0	3	3	2	2	2
0	0	0	0	0	0	0
0	0	0	0	0	0	0
0	0	0	0	1	0	0
0	0	0	0	0	0	0
0	0	3	3	3	3	3
0	0	3	3	2		0
0	0	0	0	0	0	0
0	0	0	0	0	0	0
0	0	0	3	0	0	0
0	0	3	3	3	3	3
0	0	0	0	0	0	0
0	0	0	0	0	0	0
0	0	0	0	0	0	0
0	0	0	0	0	0	0
2	1	0	3	0	0	0
0	0	3	3	2	0	0
0	0	3	3	3	3	3
0	0	3	3	2		0
0	0	3	3	3	3	3
0	0	0	0	0	0	0
0	0	0	0	0	0	0
0	0	3	3	3	3	3
0	0	0	0	0	0	0
0	0	0	0	2	2	2
3	3	0	0	0	0	0
0	0	0	0	0	0	0
0	0	0	0	0	0	0
0	0	3	3	0	2	2
0	0	0	0	0	0	0
0	0	0	0	0	0	0
0	0	0	0	0	0	0
0	0	3	3	2	2	2
0	0	3	3	3	3	3
0	0	3	0	2	0	0
0	0	0	0	0	0	0
0	0	0	0	0	0	0
0	0	3	3	3	3	3
0	0	0	0	0	0	0
0	0	0	0	0	0	0
0	0	0	0	0	0	0
	0	0	0	0	0	0
0	0	3	3	2	2	2
0	0	0	0	0	0	0
0	0	0	0	0	0	0
0	0	3	3	2	2	2
0	0	0	0	0	0	0
1	0	0	0	0	0	0
0	0	0	0	0	0	0
0	0	0	0	0	0	0
0	0	0	0	0	0	0
0	0	3	0	0	0	0
0	0	0	0	0	0	0
0	0	0	0	0	0	0
0	0	0	0	0	0	0
0	0	0	0	0	0	0
0	0	0	0	0	0	0
0	0	0	0	0	1	1
0	0	0	0	0	0	0
0	0	0	0	0	0	0
0	0	3	3	4	4	4
0	0	0	0	0	0	0
0	0	0	0	0	0	0
0	0	0	0	0	0	0
0	0	3	3	0	3	3
0	0	0	0	0	0	0
2	0	0	0	0	0	0
0	1	0	0	0	0	0
0	0	3	0	0	0	0
0	0	3	3	4	4	4
0	0	0	0	0	0	0
0	0	0	0	0	0	0
0	0	0	3	0	1	1
0	0	0	0	0	0	0
0	2	0	0	0	0	0
0	0	0	0			0
2	2	0	0	0	0	0
0	0	0	0	0	0	0
0	0	0	3	0	2	2
0	0	0	0	0	0	0
0	0	0	0	0	0	0
0	0	0	0	0	0	0
0	0	3	3	4	4	4
0	0	0	0	0	0	0
0	0	0	0	0	0	0
1	1	0	0	0	0	0
0	0	0	3	0	1	1
0	0	3	0	1	0	0
0	0	0	0	0	1	0
0	0	3	3	2	2	2
0	0	0	0	0	0	0
0	0	0	0	0	0	0
0	0	0	0	0	0	0
0	0	0	0	0	0	0
1	1	0	0	0	0	0
	0	3	3	0	2	2
0	0	0	0	0	0	0
2	2	0	0	0	0	0
0	0	0	0	2	3	0
0	0	3	3	3	2	2
0	0	0	0	0	0	0
0	0	0	0	0	0	0
0	0	0	0	0	0	0
0		0	0	0	2	0
0	0	3	0	0	1	0
0	0	0	0	0	0	0
0	0	3	3	2	3	3
0	0	3	0	3		0
0	0	0	0	0	0	0
0	0	3	3	0	0	0
0	0	0	0	0	0	0
0	0	0	0	0		0
0	0	0	0	0	0	0
1	2	0	0	0	0	0
0	0	0	0	0	0	0
0	0	0	0	0	0	0
0	0	0	0	0	0	0
0	0	0	0	0	0	0
0	0	3	3	3	3	3
0	0	0	0	2	2	0
2	2	0	0	0	0	0
0	0	0	0	0	0	0
0	0	0	0	0	0	0
0	0	3	3	2	2	2
0	0	0	0	0	0	0
0	0	0	3	0	2	2
2	2	0	0	0	0	0
0	0	0	0	0	0	0
0	0	0	0	0	0	0
0	0	0	0	0	0	0
0	0	0	0	0	0	0
2	0	0	0	0	0	0
0	0	0	0	0	0	0
0	0	3	3	2	2	2
0	0	0	0	0	0	0
0	0	0	0	2	0	0
0	0	0	0	0	0	0
0	0	0	0	0	0	0
0	0	3	3	2	0	0
0	0	0	0	0	0	0
0	0	5	5	4	4	4
0	0	0	0	0	2	0
0	0	0	0	0	0	0
0	0	0	0	0	0	0
0	0	3	3	3	3	3
0	0	0	0	0	0	0
0	0	0	0	0	0	0
2	1	3	3	6	6	6
0	0	3	0	2	0	0
0	0	0	0	0	0	0
0	0	0	0	0	0	0
0	0	0	0	0	0	0
0	0	0	0	0	0	0
0	0	3	3	3	3	3
0	0	0	0	0	0	0
0	0	0	0	0	0	0
0	0	0	0	0	0	0
0	1	3	3	3	3	3
0	0	0	0	0	0	0
0	0	3	3	3	3	3
0	0	0	0	0	0	0
0	0	0	0	0	0	0
0	0	0	3	0	0	0
0	0	0	3	0	3	3
0	0	3	3	3	3	3
0	0	6	0		0	0
0	0	0	0	0	0	0
0	0	0	0	0	0	0
0	0	0	0	0	0	0
0	0	0	0	0	0	0
0	0	3	0	2	0	0
0	0	0	0	0	0	0
0		3	3	2	1	1
0	0	0	0	0	0	0
0	0	0	0	0	0	0
0	0	0	0	0	0	0
0	0	0	0	0	0	0
0	0	0	0	0	0	0
0	0	0	0	0	0	0
0	0	0	0	0	0	0
0	0	0	0	0	0	0
0	0	0	0	0	0	0
0	0	0	0	0	0	0
1	1	0	0	0	0	0
0	0	3	3	2	2	2
0	0	0	3		2	2
0	0	0	3	0	2	2
0	0	0	0		0	0
0	0	0	0	0	0	0
0	0	0	0	0	0	0
0	0	0	0	0	0	0
0	0	3	0	0	0	0
0	0	0	0	0	0	0
0	0	0	1	0	0	0
0	0	0	0	0	1	0
0	0	0	0	0	0	0
0	0	0	0	0	1	0
0	0	3	3	4	4	4
0	0	0	0	0	0	0
0	0	0	0	0	0	0
0	0	0	0	0	0	0
0	0	0	0	0	0	0
0	0	0	0	0	0	0
0	0	0	0	0	0	0
0	0	0	0	0	0	0
0	0	0	0	0	0	0
0	0	0	0	0	0	0
0	0	0	0	0	0	0
0	0	3		3		0
0	0	3	3	4	4	4
0	0	5	3	5	4	4
0	0	3	2	2	2	2
0	0	0	0	0	0	0
0	0	3	3	3	3	3
0	0	0	0	3	3	0
0	0	0	0	1	1	0
0	0	0	0	0	0	0
0	0	0	0	0	0	0
2	2	0	0	0	0	0
0	0	0	2	0	0	0
0	2		4	5	5	5
0	0	3	3	0	0	0
0	0	0	0	0	0	0
0	0	0	0	0	0	0
0	0	0	3	0	0	0
0	0	0	0	0	0	0
0	0	0	0	0	0	0
0	0	0	0	0	0	0
0	0	4	4	5	5	5
0	0	0	0	0	0	0
0	0	0	1	0	0	0
0	0	0	0	0	0	0
0	0	0	0	0	0	0
0	0	0	0	0	0	0
0	0	0	0	0	0	0
0	0	0	0	0	0	0
0	0	0	0	0	0	0
0	0					0
0	0	0	0	1	1	0
0	0	0	0	0	0	0
0	0	4	0	0	0	0
0	0	1	3	0	0	0
0	0	2	2	0	0	0
0	0	0	0	0	0	0
0	0	0	0	0	0	0
0	0	0	0	0	0	0
2	2	0	0	0	0	0
0	0	0	0	0	0	0
0	0	0	0	0	0	0
2	2	0	0	0	0	0
0	0	0	0	0	0	0
0	0	4	3		2	2
0	0	0	0	0	0	0
0	0	0	0	0	0	0
0	0	3	3	3	3	3
0	0	0	0	0	0	0
0	0	0	0	0	0	0
0	0	0	0	0	0	0
0	0	0	0	0	0	0
0	0	3	3	3	3	3
0	0	0	0	0	0	0
0	0	0	0	1	1	0
0	0	0	0	0	0	0
0	0	0	0	0	0	0
0	0	0	0	0	0	0
0	0	0	0	0	0	0
0	0	0	0	0	0	0
0	0	0	0	0	0	0
0	0	0	0	0	0	0
0	0	0	0	0	0	0
0	0	0	0	0	0	0
3		0		0		0
0	0	0	0	2	2	0
0	0	0	0	0	0	0
0	0	3	3	0	3	3
0	0	0	0	0	0	0
0	0	0	0	0	0	0
0	0	0	0	0	0	0
0	0	4	4	4	4	4
0	0	0	0	0	0	0
0	0	0	0	0	0	0
0	0	3	3	3	2	2
0	0	0	0	0		0
0	0	0	0	0	0	0
0	0	0	0	0	0	0
0	0	3	0	2	2	2
0	0	3		2		0
1	0	3	0	0	0	0
0	0	0	0	0	0	0
0	0	0	0	2	0	0
0	0	0	0	0	0	0
0	0	0	3	0	2	2
0	0		0		0	0
0	0	1	3	0	2	2
0	0	0	0	0	0	0
0	0	0	0	0	0	0
0	0	3	3	3	3	3
0	0	0	0	0	0	0
0	0	3	3	3	3	3
0	0	0	0	0	0	0
0	0	0	0	0	0	0
0	0	0	0	0	0	0
0	0	0		0		0
0	0	0	0	0	0	0
0	0	0	0	0	0	0
0	0	0	0	0	0	0
0	0	3	2	2	2	2
0	0	0	3	0	0	0
0	0	6	6	4		0
0	0	0	0	0	0	0
0	0	3	3	0	3	3
0	0	3	0	2	2	2
0	0	0	0	0	0	0
0	0	0	0	0	0	0
0	0	0	0		2	2
0	0	3	3	3	3	3
0	0	0	0	0	0	0
0	0	0	0	0	0	0
0	0	1	0	2	0	0
0	0	0	0	0	0	0
0	0	0	0	0	0	0
0	0	0	0	0	0	0
0	0	0	0	0	0	0
0	0	0	0	0	0	0
0		0	0	0	0	0
0	0	0	0	0	0	0
0	0					0
0	0	0	0	0	0	0
0	0	0	0	0	0	0
0	0	1	1	0	0	0
0	0	0	0	0	0	0
0	0	0	0	0	0	0
0	0	0	0	0	0	0
0	0	0	0	0	0	0
0	0	1	3	1	1	1
0	0	0	0	0	0	0
0	0					0
0	0	0	0	0	0	0
0	0	0	0	0	0	0
0	0	4	5	5	4	4
0	0	1	0	4	4	0
0	0	0	0	0	0	0
0	0	0	0	0	0	0
0	0	0	0	0	0	0
0	0	0	0	0	0	0
0	0	0	0	0	0	0
0	0	3	0	0	0	0
0	0	0	3	0	0	0
0	0	1	3	1	1	1
0	0	0	0	0	0	0
0	0	0	3	0	1	1
0	0	0	0	0	0	0
0	0	1	0	0	0	0
0	0	3	3	3	3	3
0	0	3	3	1	0	0
1	1	0	0	0	0	0
0	0	3	3	2	2	2
0	0	0	0	0	0	0
0	0	0	0	0	0	0
0	0	0	0	0	0	0
0	0	0	0	0	0	0
0	0	0	0	0	0	0
0	0	0	0	0	0	0
0	0	0	0	0	0	0
0	0	0	0	0	0	0
0	0	0	0	0	0	0
0	0	0	0	0	0	0
0	0	3	3	2	3	3
0	0	0	0	1	1	0
0	0	0	0	0	0	0
0	0	0	0	0	0	0
0	0	0	0	0	0	0
2	0	0	0	0	0	0
0	0	0	0	0	0	0
1	1	0	0	0	0	0
2	0	0	0	0	0	0
1	0	0	0	0	0	0
0	1	1	3	0	1	1
2	0	1	1	0	0	0
2	0	0	0	0	0	0
1	2	0	0	0	0	0
2	2	1	0	1	1	1
2	2	0	0	0	0	0
1	0	0	0	0	0	0
3	3	0	0	0	0	0
1	1	0	0	0	0	0
0	0	0	0	0	0	0
3	2	0	0	0	0	0
2	1	0	0	0	0	0
0	0	0	0	0	0	0
1	0	0	0	0	0	0
0	0	0	0	0	0	0
0	0	0	0	0	0	0
2	2					0
2	0					0
2	0	0	0	0	0	0
2	2	0	0	0	0	0
0	0	0	0	2	0	0
0	0	0	0	0	0	0
0	0	5	5	0	0	0
0	0	0	0	0	0	0
2	2	0	0	0	0	0
2	0	0	0	0	0	0
2	0	3	3	5	5	5
0	0	0	0	0	0	0
0	0	3	3	3	3	3
1	0	0	0	0	0	0
2	2	0	0	0	0	0
3	3	3	3	3	3	3
0	0	0	0	0	0	0
0	0	0	0	0	0	0
1	0	0	0		0	0
0	0	0	0	0	0	0
0	0	0	0	0	0	0
1	0	3	0	2	0	0
0	0	0	0	0	0	0
1	0	0	0	0	0	0
0	0	0	0	0	0	0
0	0	0	0	0	0	0
1	2	0	0	0	0	0
3	3	0	0	0	0	0
2	2	0	0	0	0	0
0	0	0	0	0	0	0
2	2	1	3	3	3	3
0	0	4	3	3	3	3
0	0	0	0	0	0	0
2	0	0	0	0	0	0
2	2	0	0	0	0	0
2	0	3	3	2	2	2
2	2	0	0	0	0	0
1	0	0	0	0	0	0
0	0	0	0	0	0	0
0	0		0		0	0
0	0	3	3	3	3	3
1	0	0	0	0	0	0
1	1	0	0	0	0	0
0	0	0	0	0		0
1	0	0	0	0	0	0
0	1	0	0	0	0	0
0	0	3	3	3	3	3
2	1	3	3	3	3	3
1	1	0	0	0	0	0
0	0	0		0		0
0	0	3	3	2	2	2
0	0	0	0	0	0	0
0	0	0	0	0	0	0
0	0	3	3	3	3	3
0	0	3	3	6	6	6
0	0	3	0	3	2	0
0	0	0	0	0	0	0
0	0	0	3	0	3	3
1	0	1	1	2	0	0
2	0	0	3	2	2	2
0	0	0	0	0	0	0
0	0	0	0	0	0	0
0	0	5	5	4	4	4
0	0	4	4	3	3	3
2	0	3	3	2	2	2
0	0	3	3	3	3	3
0	0	0	0	0	0	0
0	0	0	0	0	0	0
0	0	0	3	0	2	2
1	0	0	0	0	0	0
2	0	0	0	0	0	0
1	0	0	0	0	0	0
0	0	0	0	0		0
2	0	0	0	0	0	0
1	2	0	0	0	0	0
1	0	0	0	0	0	0
1	0	0	0	0	0	0
2	2	0	0	0	0	0
1	0	0	0	0	0	0
0	0	0	0	0	0	0
0	0	0	0	0	0	0
1	2	0	0	0	0	0
0	0	0	0	0	0	0
0	0	3	3	2	2	2
0	0	0	3		2	2
0	0	3	3	2	2	2
0	0		0		0	0
0	0	4	4	5	5	5
0	0	0	0	0	0	0
0	0	3	3	3	3	3
0	0	6	4	5	4	4
0	0					0
1	0	0		0		0
0	0		0		0	0
0	0	3	3	2	3	3
0	0	0	0	0	0	0
0	0	0	0	0	0	0
0	0	5	5	5	4	4
0	0	0	0	0	0	0
0	0	0	0	0	0	0
2	0	0	0	0	2	0
2	0	0	0	0	0	0
0	0	0	0	0	0	0
1	1	0	0	0	0	0
0	0	0	0	0	0	0
2	2	0	0	0	0	0
1	0	0	0	0	0	0
0	1	1	0	0	0	0
2	2	0	0	0	0	0
0	0	0	0	0	0	0
0	0	4	4	3	3	3
0	0	0	0	0	0	0
1	0	0	0	0	0	0
0	0	0	0	0	0	0
0	0	0	0	0	0	0
0	0	3	3	2	2	2
2	0	3	3	2	3	3
1	0	0	0	0	0	0
2	3	0	0	0	0	0
2	2	0	0	0	0	0
3	3	3	3	2	2	3
0	0	0	0	0	0	0
0		0	0	0	0	0
0	1	0	0	0	0	0
0	0	0	0	0	0	0
2	2	0	0	0	0	0
2	2	3	3	3	3	3
2	0	0	0	0	0	0
1	0	0	0	0	0	0
1	0	0	0	0	0	0
0	0	0	0	0	0	0
3	3	0	0	0	0	0
0	0	0	0	0	0	0
0	0	0	0	0	0	0
0	0	0	0	0	0	0
1	0	0	0	0	0	0
0	0	0	0	0	0	0
0	0	0	0	0	0	0
2	1	0	0	0	0	0
0	0	0	0	0	0	0
0	0	0	0	0	0	0
0	0	0	0	0	0	0
0	0	0	0	0	0	0
0	0					0
1		0	0	0	0	0
0	0	3	3	3	3	3
2	0	0	0	0	0	0
1	0	0	0	0	0	0
2	2	0	0	0	0	0
0	0	0	3	0	0	0
0	0	0	0	0	0	0
1	0	0	0	0	0	0
3	2	0	0	0	0	0
1	0	0	0	1	1	0
0	0	0	0	0	0	0
3	3	0	0	0	0	0
2	0	0	0	0	0	0
0	0	0	0	0	0	0
0	0	0	0	0	0	0
0	0	0	0	0	0	0
1	0	0	0	0	0	0
1	0	0	0	0	0	0
1	1	0	0	0	0	0
0	0	0	0	0	0	0
0	0	0	0	0	0	0
0	0	3	3	2	2	2
0	0	0	0	0	0	0
2	2	3	0	0	0	0
0	0	0	0	0	0	0
2	0	0	0	0	0	0
0	0	0	0	0	0	0
4	4	0	0	0	0	0
0	2	0	0	0	0	0
0	0	0	0	0	0	0
2	0	0	0	0	0	0
1	1	0	0	0	0	0
2	0	0	0	0	0	0
0	0	0	0	0	0	0
2	0	0	0	0	0	0
0	0	0	0	0	0	0
0	0	3	3	3	0	0
0	0	0	0	0	0	0
0	0	1	1	2	2	2
0	0	0	0	0	0	0
0		0	0	0	0	0
1	0	3	3	2	2	2
1	0	0	0	0	0	0
2	2	0	0	0	0	0
2	2		0		0	0
3	3	0	0	0	0	0
2	0	0	0	0	0	0
2	0	3	0	2	2	0
2	2	0	0	0	0	0
0	0	0	0	0	0	0
2	2	3	3	2	3	3
1	0	4	4	3	3	3
1	0	0	0	0	0	0
0	0	0	0	0	0	0
0	0	0	0	0	0	0
4	2	0	0	0	0	0
2	0	0	0	0	0	0
0	0	0	0	0	0	0
3	3	3	3	2	2	3
3	3	0	0	0	0	0
2	0	0	0	0	0	0
0	0	4	4	4	4	4
0	0	3	3	2	2	2
0	0	0	0	0	0	0
2	2	5	4	5	5	5
3	2	3	3	3	3	3
0	0	0	0	0	0	0
1	1	3	0	0	0	0
0	0	0	0	0	0	0
2	2	0	0	0	0	0
2	2	4	4	3	3	3
2	2	3	0	0	0	0
1	1	0	0	0	0	0
3	0	0	0	0	0	0
2	0	0	0	0	0	0
3	3	0	0	0	0	0
2	2	0	0	0	0	0
2	2	3	0	0	0	0
2	0	0	0	0	1	0
2	2	4	3	5	5	5
0	0	0	0	0	0	0
4	0	0	0	0	0	0
2	1	0	0	0	0	0
2	0	0	0	0	0	0
1	0	0	0	0	0	0
3	3	0	0	0	0	0
1	1	0	0	0	0	0
2	2	0	0	0	0	0
2	2	3	3	0	1	1
3	2	0	0	0	0	0
4		0	0	0	0	0
2	0	0	0	0	1	0
3	2	0	0	0	0	0
0	0	3	3	3	3	3
0	0	4	3	3	3	3
0	0	0	0	0	0	0
2	0	3	3	2	3	3
1	1	0	0	0	0	0
0	0	0	0	0	0	0
0	0	0	3	0	1	1
0	0	0	0	0	0	0
3	3	0	0	0	0	0
0	0	3	3	0	1	1
0	0	5	5	5	0	0
0	0				0	0
	0	0	0	0	0	0
0	1	3	0	2	2	2
4	0	3	3	6	6	6
4	0	3	1	1	1	1
0	0	0	0	0	0	0
0	0	0	0	0		0
		0	0	0	0	0
0	0	0	0	0	1	0
5	5	0	0	0	0	0
	0	3	3	0	2	2
0	0	0	0	0	0	0
		0	3	2	2	2
	0	0	0	0	0	0
0		0	0	0	0	0
0	0	0	0	0	0	0
	0	3	3	3	3	3
0	0	0	3	0	2	2
0	0	0	0	0	0	0
	0	3	3	2	2	2
	0	0	0	0	0	0
0	0	3	3	3	3	3
	0	0	0	0	0	0
	0	0	0	0	0	0
0	0	0	0	0	0	0
0	0	0	0	0	0	0
	0	0	0	0	0	0
	0	0	0	0	0	0
0	0	0	0	0	0	0
	0	3	3	1	2	2
	0	3	0	1	0	0
0	0	0	3	0	2	2
	0	0	0	0	0	0
	0	0	0	0	0	0
	0	0	0	0	0	0
	0	0	0	0	0	0
0		3	3	1	1	1
0	2	0	0	0	0	0
2	2	0	0	0	0	0
0	0	0	0	0	0	0
2	2	0	0	0	0	0
0	0	0	0	0	0	0
0	4	0	0	0	0	0
1	1	0	0	0	2	2
2	1	0	3	0	1	1
2	2	0	3	1	1	1
0	0	0	0	0	0	0
0	0	0	0	0	0	0
0	1	0	3	1	1	1
2	2	0	0	0	0	0
0	0	3	3	2	2	2
1	1	3	3	2	1	1
0	0	0	0	0	0	0
0	0	0	0	0	0	0
0	0	0	0	0	0	0
0	0	0		0		0
0	2	3	3	3	0	0
1	1	0	0	0	0	0
2	2	3	3	5	5	5
0	0	0	0	0	0	0
2	2	0	0	0	0	0
0	2	3	4	3	3	3
0	0	3	3	4	4	4
0	1	0	0	0	0	0
0	0	3	3	3	3	3
2	2	0	0		1	1
0	0	0	0	0	0	0
2	2	3	3	0	2	2
0	0	0	0	0	0	0
2	2	0	0	0	0	0
0	1	3	3	0	2	2
0	0	0	0	0	0	0
0	2		4		3	3
0	0	0	0	0	0	0
0	2	3	0	0	0	0
0	0	0	0	0	0	0
0	0	0	0	0	0	0
0	1	0		0		0
0	1	0	0	0	0	0
0	2	0	0	0	0	0
0	0	3	3	6	6	6
0	2	0	0	0	0	0
0	0	0	0	0	0	0
0	0	3	0	0	0	0
2	3	0	0	0	0	0
0	1	0	0	0	0	0
0	0	0	0	0	0	0
0	0	3	4	3	3	3
2	3	0	0	0	0	0
2	2	0	0	0	0	0
0	0	0	0	0	0	0
0	0	0	0	0	0	0
0	0	0	0	0	0	0
0	0	0	0	0	0	0
2	2	0	0	0	0	0
0	0	0	0	0	0	0
0	1	0	0	0	0	0
2	2	0	0	0	0	0
0	1	0	0	0	0	0
2	2	0	0	3	3	3
0	0	0		0		0
0	0	0	0	0	0	0
0	0	3	3	3	3	3
0	2	3	3	3	2	2
0	2	0	0	0	0	0
2	0	0	0	0	0	0
0	2	0	0	0	0	0
2	2	0	0	0	0	0
2	2	0	0	0	0	0
1	1	0	0	0	0	0
0	2	0	0	0	0	0
0	0	0	0	0	0	0
0	0	0	0	0	0	0
0	1					0
0	1	0	0	0	0	0
0	0	0	0	0	0	0
0	1	0	0	0	0	0
0	1	3	3	3	3	3
0	0	0	0	0	0	0
0	0	0	0	0	0	0
0	1	0	0	0	0	0
0	0	0	0	0	0	0
0	0	0	0	0	0	0
1	0					0
0	0	0	0	0	0	0
1	0	0	0	0	0	0
0	0	3	3	3	3	3
0	0	3	3	2	2	2
0	0	0	0	0	0	0
2	2	4	4	5	5	5
0	0	0	0	0	0	0
0	0	0	0	0	0	0
0	0	3	3	3	3	3
0	0	3	3	2	2	2
0	0	3	3	3	3	3
0	0	0	0	0	0	0
3	3	0	0	0	1	1
0	0	3	3	0	1	1
0	0	0	0	0	0	0
3	3	0	0	0	0	0
0	1	4	4	3	3	3
0	0	0	0	0	0	0
0	0	0	0	0	0	0
2	2	0	0	0	0	0
0	2	0	0	0	0	0
0	1	0	0	0	0	0
1	2	0	0	1	1	1
0	2	0	0	0	0	0
0	2	4		4		0
2	3		0	0	0	0
0	1	0	0	0	0	0
0	0	0	0	0	0	0
0	0	0	0	0	0	0
0	1	3	3	1	1	1
0	0	0	0	0	0	0
1	1	0	0	0	0	0
0	1	0	0	0	0	0
0	0	0	0	0	0	0
0	0	0	0	0	0	0
1	1	0	0	0	0	0
0	0	0	0	0	0	0
0	0	0	0	0	0	0
1	0	0	0	0	0	0
2	2	0	0	0	0	0
2	2		0		0	0
1	0	0	0	0	1	1
0	1	0	0	0	0	0
0	0	0	0	0	0	0
0	0	0	0	0	0	0
2	2	0	0	0	0	0
1	1	3	3	3	3	3
0	0	0	0	0	0	0
0	1	0	0	0	0	0
0	0	0	0	0	0	0
0	0	0	0	0	0	0
0	1	0	0	0	0	0
0	0	0	0	0	0	0
1	0	0	0	0	0	0
0	1	0	0	0	0	0
0	0	0	3	0	2	2
0	0	0	0	0	0	0
0	0	0	0	0	0	0
0	0	3	3	3	3	3
0	0	0	0	0	0	0
0	2	5	5	6	6	6
1	1	0	0	0	0	0
0	0	0	0	0	0	0
1	2	3	3	3	3	3
0	1	0	0	1	0	0
0	0	0	0	0	0	0
2	2	0	0	0	0	0
2	2	0	0	0	0	0
1	2	3	0	0	0	0
0	1	0	0	0	0	0
2	2	0	0	0	0	0
1	1	0	0	0	0	0
1	0	0	0	0	0	0
1	1	0	0	0	0	0
2	3	3	3	3	3	3
0	2	0	0	0	0	0
0	0	0	0	0	1	0
1	0	0	0	0	0	0
2	2	0	0	0	0	0
0	0	0	0	0	0	0
2	2	0	0	0	0	0
1	0	0	0	0	0	0
3	3	0	0	0	0	0
2	0	0	0	0	0	0
2	2	0	0	0	0	0
2	2	0	0	0	0	0
2	2	0	0	0	0	0
0	1	0	0	0	0	0
1	1	5	4	6	6	6
0	0	0	0	0	0	0
0	0	0	0	0	0	0
2	2	3	0	1	0	0
1	1	0	0	0	0	0
1	1	0	0	0	0	0
1	1	0	0	0	0	0
2	2	3	3	2	2	2
2	2	0	0	0	0	0
		0	0	0	2	0
2	2	0	0	0	0	0
0	2	0	0	0	0	0
2	2	0	0	0	0	0
1	2	0	0	0	0	0
2	2	3	3	2	2	2
0	1	3		2	2	2
2	2	0	0	0	0	0
1	1	0	0	0	0	0
0	0	0	0	0	0	0
0	0			0	0	0
1	0	0	0	0	0	0
0	0	0	0	0	0	0
2	2	0	0	0	0	0
0	1	3	3	1	3	3
2	0	3	3	1	1	1
0	0	0	0	0	0	0
0	0	0	0	0	0	0
0	0	0	0	0	0	0
0	0	0	0	0	0	0
2	2	0	0	0	0	0
0	1	0	0	0	0	0
0	0	3	3	3	3	3
1	0	0	0	0	0	0
3	3	0	0	0	0	0
2	0	0	3		1	1
2	2	0	0	0	0	0
2	2	0	0	0	0	0
1	2	0	0	0	0	0
1	3	3	3	3	3	3
2	2	0	0	0	0	0
1	1	0	0	0	0	0
2	1	0	0	0	0	0
2	1	0	0	0	0	0
0	1	0	0	0	0	0
3	3	0	0	0	0	0
0	0	3	3	2	2	2
0	2	0	0	0	0	0
2	2	0	0	0	0	0
2	2	0	0	0	0	0
2	2	0	0	0	0	0
1	1	0	0	0	0	0
1	0	3	3	1	1	1
0	0	0	0	0	0	0
0	0	0	0	0	0	0
1	2	0	0	0	0	0
0	0	0	0	0	0	0
2	1	0	5		5	5
2	2	0	0	0	0	0
1	1	3	3	1	1	1
0	2	3	3	2	2	2
2	2	0	0	0	0	0
0	0	0	0	0	0	0
2	2	0	0	0	0	0
1	0	0	0	0	0	0
0	0	0	0	0	0	0
0	0	0	0	0	0	0
1	1	0	0			0
0	0	3	0	1	1	1
1	1	0	0	0	0	0
1	1	0	0	0	0	0
0	0	0	0	0	0	0
1	1	0	0	0	0	0
2	2	0	0	0	0	0
[truncated: 469 more rows]
